# Supplementary material for: Decreased Left Caudate Volume Is Associated with Increased Severity of Autistic-Like Symptoms in a Cohort of ADHD Patients and Their Unaffected Siblings
Source: PLoS One. 2016 Nov 2;11(11):e0165620. doi: 10.1371/journal.pone.0165620 (PMC5091763; doi:10.1371/journal.pone.0165620)
Supplement: S2 Table — (XLS) [file pone.0165620.s004.xls]

## Sheet: FullData_Autism_Regional_Volume
	subject_number	WM_1	WM_2	GM_1	GM_2	CSF_1	CSF_2	eICV_1	eICV_2	GM_WM_1	GM_WM_2	Gender	IQ	Combined_Symptoms_inatt	Combined_Symptoms_hyper	type	StationName	TO_DAYS.MRI_session_info.StudyDate.	TO_DAYS.Phenotype_info.Date_birth.	diffusion	LeftAccumbens_1	LeftAccumbens_2	LeftAmygdala_1	LeftAmygdala_2	LeftPutamen_1	LeftPutamen_2	LeftCaudateNucleus_1	LeftCaudateNucleus_2	LeftHippocampus_1	LeftHippocampus_2	LeftLateralVentricle_1	LeftLateralVentricle_2	LeftGlobusPallidus_1	LeftGlobusPallidus_2	LeftThalamus_1	LeftThalamus_2	Brainstem_1	Brainstem_2	RightAccumbens_1	RightAccumbens_2	RightAmygdala_1	RightAmygdala_2	RightPutamen_1	RightPutamen_2	RightCaudateNucleus_1	RightCaudateNucleus_2	RightHippocampus_1	RightHippocampus_2	RightLateralVentricle_1
1	19-10-1010	539.078	548.664	847.991	855.357	187.179	189.885	1.2847	1.29053	191.416	199.316	M	109	0	0	controle	SONATA1	734422	729498	1	0.656	0.694	1.649	1.78	5.829	5.874	4.345	4.397	3.614	3.624	0	0	1.832	1.895	9.467	9.572	22.721	22.817	0.653	0.667	2.038	2.067	6.14	6.239	4.423	4.526	4.128	4.209	0
4	19-102-10006	453.958	456.525	684.136	684.752	204.435	207.758	1.368	1.38245	156.483	158.112	F	100	0	0	treatment	SONATA1	734175	727748	1	0.577	0.578	0.89	1.017	5.434	5.595	3.787	3.87	3.769	3.792	0	0	1.646	1.689	7.667	7.725	20.707	21.575	0.47	0.495	0.994	1.23	5.507	5.595	3.915	3.989	3.624	3.715	0
5	19-103-10009	541.347	543.042	721.605	723.706	227.771	229.932	1.27204	1.27954	191.473	200.526	M	72	9	6	treatment	SONATA1	734205	727607	0	0.577	0.609	1.354	1.503	5.766	5.883	3.787	3.908	2.999	3.32	0	0	1.769	1.776	9.025	9.191	24.034	24.102	0.401	0.454	1.528	1.618	5.941	5.96	4.098	4.147	3.959	4.057	0
6	19-103-10010	506.312	509.23	683.845	684.148	198.237	201.784	1.3846	1.38875	172.253	176.201	F	97	0	0	treatment	SONATA1	734205	726347	0	0.638	0.65	1.526	1.536	5.165	5.166	3.578	3.632	3.561	3.606	0	0	1.737	1.804	8.328	8.355	21.526	22.639	0.421	0.505	1.399	1.489	4.978	5.225	3.955	3.958	3.673	3.737	0
8	19-104-10014	542.29	548.444	769.788	777.457	244.828	265.284	1.24247	1.25116	203.991	204.149	F	79	0	0	treatment	SONATA1	734086	729683	2	0.521	0.541	1.252	1.343	5.524	5.58	3.953	3.953	4.262	4.309	0	0	1.643	1.751	8.838	9.086	21.252	21.652	0.572	0.584	1.474	1.565	5.695	5.794	4.305	4.381	4.359	4.496	0
9	19-105-10017	485.1	495.035	658.052	701.979	210.597	252.331	1.2643	1.27165	176.393	191.609	M	94	9	7	treatment	SONATA1	734190	729241	1	0.574	0.603	1.022	1.122	5.424	5.502	3.735	3.742	3.794	3.833	0	0	1.767	1.806	7.987	8.012	22.517	23.66	0.423	0.491	1.339	1.484	5.08	5.241	3.728	3.749	3.553	4.012	0
10	19-105-10018	533.813	545.658	663.897	669.274	245.805	251.036	1.2073	1.24555	183.954	189.84	M	128	8	2	treatment	SONATA1	734190	725842	1	0.616	0.629	1.57	1.761	5.258	5.363	3.652	3.654	3.444	3.578	0	0	1.958	2.046	7.449	7.491	23.478	23.785	0.62	0.64	1.176	1.309	4.876	5.181	3.703	3.774	3.564	3.655	0
11	19-105-10020	474.22	476.353	648.473	649.379	215	220.335	1.41529	1.42891	153.509	157.67	M	116	4	5	treatment	SONATA1	734835	727491	1	0.578	0.605	0.857	0.931	4.963	5.039	3.249	3.278	3.568	3.577	0	0	1.7	1.735	7.807	7.998	20.772	20.858	0.335	0.39	1.564	1.78	4.88	4.909	3.241	3.392	3.508	3.623	0
12	19-107-10027	449.502	452.203	690.41	715.027	268.909	290.421	1.31302	1.32298	181.505	187.577	M	82	9	4	treatment	SONATA1	734834	728146	0	0.576	0.622	0.765	0.829	5.582	5.705	3.965	4.04	3.783	4.038	0	0	1.76	1.937	7.549	7.629	17.942	19.132	0.454	0.504	1.19	1.341	5.897	5.918	4.072	4.17	3.934	4.026	0
14	19-108-10031	507.376	517.606	785.16	807.047	181.1	206.019	1.1936	1.21539	184.852	199.227	M	115	9	8	treatment	SONATA1	734303	729048	1	0.661	0.677	1.226	1.315	5.529	5.79	4.526	4.528	4.018	4.224	0	0	1.903	1.923	9.705	9.858	23.521	23.842	0.614	0.635	1.342	1.542	5.719	5.72	4.801	4.86	4.399	4.511	0
15	19-108-10032	413.394	416.081	646.473	651.772	177.471	182.743	1.37713	1.38191	161.95	165.302	F	85	0	0	treatment	SONATA1	734835	729812	1	0.527	0.571	1.04	1.233	5.011	5.068	3.522	3.551	3.533	3.629	0	0	1.665	1.772	7.105	7.183	18.71	19.703	0.416	0.418	1.03	1.321	5.09	5.304	3.627	3.678	3.835	4.03	0
16	19-109-10035	562.876	564.466	778.662	781.642	212.884	214.979	1.25993	1.26039	191.393	195.853	M	103	9	6	treatment	SONATA1	734603	727701	0	0.845	0.855	1.183	1.523	5.637	5.772	3.975	4.005	4.236	4.634	0	0	1.857	1.912	9.432	9.58	20.967	23.088	0.68	0.744	1.482	1.534	5.479	5.551	4.227	4.375	4.489	4.548	0
18	19-1-1001	563.893	567.257	820.356	832.33	215.869	218.249	1.16872	1.18591	193.479	194.814	M	103	0	0	controle	SONATA1	734856	728237	0	0.731	0.748	1.529	1.583	5.914	5.956	3.899	3.952	4.014	4.206	0	0	2.063	2.097	8.425	8.457	22.727	23.994	0.569	0.572	1.48	1.622	6.192	6.211	4.17	4.247	4.412	4.438	0
19	19-110-10039	606.738	609.594	768.097	772.239	219.751	220.36	1.21152	1.21668	198.692	199.127	M	113	9	9	treatment	SONATA1	734104	726957	1	0.758	0.777	1.632	1.702	6.379	6.615	4.282	4.499	3.918	3.931	0	0	2.222	2.248	8.938	8.958	23.777	23.86	0.583	0.677	1.745	1.834	6.57	6.646	4.739	4.769	3.805	4.025	0
21	19-110-10041	516.073	518.047	729.094	732.878	202.774	210.89	1.32704	1.33149	177.778	183.954	F	109	0	0	treatment	SONATA1	734090	727991	1	0.66	0.672	1.444	1.446	5.328	5.377	4.297	4.331	4.166	4.294	0	0	1.985	2.093	8.385	8.617	20.689	21.127	0.579	0.602	1.075	1.225	5.251	5.273	4.199	4.312	4.103	4.259	0
23	19-1-1103	473.231	477.086	754.405	798.945	191.039	234.359	1.37621	1.38307	172.656	178.57	M	115	2	2	controle	SONATA1	734436	729709	0	0.705	0.725	0.926	0.954	5.655	5.717	3.487	3.522	4.312	4.318	0	0	1.757	1.768	8.094	8.118	20.704	21.161	0.464	0.51	1.133	1.255	5.636	5.68	4.135	4.192	4.484	4.776	0
30	19-113-10052	575.973	577.465	788.361	810.414	223.859	225.19	1.29421	1.31297	194.103	196.332	M	79	7	5	treatment	SONATA1	734100	728177	1	0.565	0.582	1.081	1.116	5.304	5.351	3.726	3.858	3.654	3.801	0	0	1.588	1.601	8.604	8.665	20.786	21.061	0.594	0.6	1.805	1.936	5.55	5.558	3.585	3.653	3.44	3.639	0
32	19-113-10054	508.576	515.642	751.424	776.012	188.28	212.784	1.26149	1.26758	181.139	181.547	F	106	2	7	treatment	SONATA1	734100	729976	1	0.61	0.628	1.308	1.31	5.495	5.574	3.884	3.944	3.825	4.065	0	0	1.886	1.918	9.363	9.473	24.071	24.837	0.535	0.567	1.33	1.468	5.245	5.399	3.984	4.076	4.092	4.162	0
34	19-115-10062	509.991	519.133	730.509	748.497	162.945	182.745	1.21269	1.21343	172.829	182.615	F	85	0	0	treatment	SONATA1	734133	729795	1	0.709	0.73	1.002	1.155	6.279	6.361	3.728	3.78	4.186	4.36	0	0	1.944	1.96	8.292	8.336	25.503	25.719	0.547	0.568	0.609	0.76	5.879	5.989	3.973	4.181	4.196	4.214	0
35	19-116-10065	449.972	451.249	673.209	698.141	185.57	216.937	1.52661	1.53541	166.794	171.587	F	76	7	1	treatment	SONATA1	734924	729691	1	0.527	0.57	1.305	1.364	5.323	5.422	3.762	3.788	3.713	3.875	0	0	1.63	1.73	8.05	8.057	19.047	19.656	0.442	0.474	1.494	1.597	5.291	5.296	3.91	4.032	3.747	3.783	0
38	19-119-10078	591.712	592.592	778.611	781.898	223.462	229.942	1.36539	1.37505	194.757	198.649	M	119	7	9	treatment	SONATA1	734170	727251	1	0.518	0.532	1.611	1.644	4.879	5.292	4.199	4.213	3.937	3.96	0	0	1.775	1.87	9.163	9.182	19.475	20.172	0.523	0.614	1.371	1.532	5.157	5.193	4.385	4.736	3.941	4.041	0
39	19-119-10079	461.143	462.61	652.419	659.471	227.64	234.85	1.50805	1.50933	157.927	161.577	F	103	0	2	treatment	SONATA1	734170	725672	1	0.51	0.552	1.296	1.303	4.263	4.309	3.8	4.018	3.625	3.756	0	0	1.538	1.544	7.366	7.466	18.219	18.362	0.365	0.442	0.986	1.105	4.091	4.177	3.981	4.059	3.687	3.766	0
40	19-120-10082	500.937	505.332	769.085	772.378	214.003	227.353	1.40659	1.40769	189.8	190.469	M	103	0	0	treatment	SONATA1	734154	728325	0	0.538	0.551	0.895	1.006	4.958	5.094	3.803	3.982	3.964	4.177	0	0	1.809	1.836	8.702	8.754	19.891	19.999	0.418	0.436	1.516	1.524	4.632	4.643	4.203	4.302	3.864	3.878	0
41	19-120-10083	495.65	499.919	820.715	823.62	202.441	203.139	1.40031	1.40116	179.605	181.926	F	100	8	6	treatment	SONATA1	734154	728937	0	0.557	0.591	1.242	1.253	4.791	4.928	3.781	3.882	3.65	3.679	0	0	1.606	1.673	8.365	8.831	19.828	20.069	0.501	0.511	1.037	1.246	4.753	4.863	4.361	4.428	3.73	3.751	0
42	19-12-1012	487.823	489.154	666.558	673.919	208.314	211.293	1.42492	1.43496	163.824	168.897	F	124	0	0	controle	SONATA1	734701	729002	1	0.721	0.722	1.044	1.17	5.462	5.524	4.345	4.396	3.542	3.555	0	0	1.837	1.859	7.724	7.918	20.983	21.685	0.513	0.578	0.898	1.237	5.606	5.689	4.613	4.687	3.02	3.049	0
44	19-121-10087	405.027	407.302	695.555	696.324	169.007	175.08	1.47575	1.4788	150.818	154.917	F	97	9	4	treatment	SONATA1	734174	729340	0	0.487	0.626	1.337	1.366	4.964	5.035	3.718	3.846	3.864	3.88	0	0	1.742	1.792	8.018	8.099	19.432	19.777	0.42	0.458	1.418	1.484	4.77	4.813	3.779	3.836	3.844	3.925	0
46	19-122-10090	432.612	433.278	645.631	655.096	191.257	202.148	1.4949	1.49731	151.575	152.413	F	94	7	4	treatment	SONATA1	734203	727268	1	0.523	0.563	1.087	1.206	4.855	4.872	3.469	4.137	3.893	3.979	0	0	1.644	1.687	7.646	7.737	18.881	19.296	0.465	0.495	1.169	1.383	4.768	4.97	4.312	4.43	3.641	3.777	0
47	19-122-10091	586.573	588.079	831.204	843.929	231.696	234.33	1.16946	1.19373	200.203	202.2	M	125	0	0	treatment	SONATA1	734203	726709	1	0.73	0.759	1.822	2.046	6.352	6.624	4.658	4.688	4.71	4.814	0	0	2.046	2.08	10.253	10.276	25.164	25.856	0.498	0.513	1.503	1.526	6.189	6.205	4.871	5.09	4.824	4.859	0
49	19-123-10095	460.414	462.7	716.2	718.313	184	184.481	1.42895	1.44017	165.147	169.334	F	94	0	0	treatment	SONATA1	734798	729419	1	0.307	0.341	1.036	1.139	4.743	4.758	3.542	3.683	3.595	3.707	0	0	1.783	1.807	8.028	8.18	18.639	18.997	0.373	0.383	1.189	1.279	4.901	4.911	3.775	3.835	3.799	3.94	0
51	19-125-10102	628.959	641.575	787.353	851.833	264.598	334.148	1.07019	1.07609	187.492	203.901	M	103	9	5	treatment	SONATA1	734448	729024	1	0.819	0.847	1.429	1.452	6.415	6.542	5.541	5.652	4.978	5.06	0	0	2.198	2.271	10.087	10.203	26.672	27.348	0.666	0.669	1.457	1.523	6.213	6.353	6.094	6.26	4.698	5.031	0
52	19-125-10103	479.024	479.053	736.975	743.149	206.214	210.267	1.39577	1.39794	161.35	162.468	F	100	0	0	treatment	SONATA1	734448	728509	1	0.616	0.683	0.891	0.98	5.212	5.287	4.386	4.444	4.198	4.219	0	0	1.862	1.933	8.132	8.331	20.905	21.322	0.484	0.547	1.201	1.207	5.048	5.161	4.481	4.656	4.048	4.145	0
53	19-126-10106	468.713	473.435	753.086	779.444	242.371	260.884	1.31157	1.3158	184.443	193.83	M	85	7	3	treatment	SONATA1	734118	728251	0	0.495	0.523	1.488	1.582	5.488	5.548	4.195	4.243	4.22	4.36	0	0	1.812	1.854	8.735	8.76	21.357	21.671	0.453	0.579	1.246	1.437	5.319	5.42	4.26	4.394	4.093	4.213	0
55	19-128-10114	544.736	549.032	705.632	708.032	256.441	259.532	1.14753	1.15145	183.606	184.995	M	97	5	3	treatment	SONATA1	734163	727021	1	0.682	0.701	1.118	1.453	5.441	5.465	3.953	3.962	3.568	3.704	0	0	1.94	1.953	8.689	8.789	25.317	25.837	0.638	0.657	1.154	1.24	5.507	5.604	4.573	4.605	4.213	4.227	0
56	19-128-10115	580.25	586.213	775.24	788.677	256.163	274.062	1.13575	1.13916	192.378	201.205	M	75	8	6	treatment	SONATA1	734163	727957	1	0.663	0.677	1.375	1.382	5.949	6.013	3.943	4.002	4.046	4.201	0	0	1.994	2.114	8.91	9.178	24.255	25.31	0.603	0.631	1.292	1.52	5.695	5.699	4.253	4.271	4.492	4.712	0
57	19-129-10118	538.457	541.511	721.15	723.223	214.87	215.43	1.18663	1.18671	183.611	185.534	M	100	9	8	treatment	SONATA1	734805	728697	1	0.623	0.677	1.078	1.096	6.041	6.25	3.689	3.809	4.267	4.351	0	0	1.918	1.991	8.942	9.052	22.563	22.677	0.44	0.459	1.214	1.279	6.021	6.054	3.946	4.037	4.57	4.624	0
58	19-129-10119	505.202	505.67	677.445	680.507	196.007	201.739	1.37419	1.3749	167.956	168.379	F	87	0	0	treatment	SONATA1	734449	727897	1	0.362	0.41	1.335	1.405	5.76	5.899	3.691	3.762	4.017	4.079	0	0	1.973	1.989	8.152	8.194	20.076	20.577	0.236	0.33	1.53	1.642	5.872	5.916	3.726	3.751	4.335	4.357	0
60	19-130-00004	451.779	454.687	752.329	755.411	225.496	226.831	1.59652	1.61484	171.209	173.272	F	103	0	0	treatment	SONATA1	734155	729858	1	0.442	0.442	1.137	1.235	4.89	4.901	4.169	4.324	3.81	3.868	0	0	1.726	1.764	7.776	7.866	15.8	16.135	0.417	0.466	1.156	1.309	4.5	4.756	4.239	4.249	3.882	3.9	0
62	19-13-1013	505.946	506.745	666.282	667.842	205.073	214.064	1.3318	1.36536	163.181	169.49	F	109	0	0	controle	SONATA1	734531	728329	1	0.614	0.701	1.146	1.304	5.072	5.334	3.352	3.376	3.44	3.476	0	0	1.783	1.789	7.829	7.946	19.988	21.316	0.385	0.392	1.418	1.49	5.259	5.466	3.765	3.777	3.735	3.989	0
63	19-13-1014	519.023	521.933	776.627	779.546	183.536	184.683	1.23024	1.24065	187.314	188.275	M	106	0	2	controle	SONATA1	734531	730012	1	0.562	0.632	1.439	1.724	6.209	6.258	4.383	4.4	3.114	3.544	0	0	2.079	2.124	7.77	7.772	21.455	21.658	0.49	0.494	1.561	1.622	6.116	6.143	4.537	4.626	4.31	4.551	0
67	19-132-00007	442.58	442.896	607.571	610.516	189.52	192.905	1.39688	1.39916	151.132	152.428	F	91	0	0	treatment	SONATA1	734224	727037	0	0.531	0.564	1.107	1.152	4.588	4.694	3.529	3.535	3.692	3.846	0	0	1.821	1.842	7.643	7.915	20.971	21.002	0.363	0.505	1.175	1.197	4.488	4.689	3.595	3.678	4.02	4.031	0
68	19-132-10133	451.155	451.44	634.711	641.306	177.528	185.066	1.37888	1.38137	154.726	155.136	F	97	0	0	treatment	SONATA1	734224	728606	0	0.531	0.536	1.082	1.111	4.491	4.51	3.186	3.213	3.695	3.718	0	0	1.538	1.589	7.8	7.916	21.635	22.261	0.448	0.465	1.158	1.304	4.447	4.591	3.475	3.522	4.118	4.18	0
69	19-133-10136	540.433	552.065	756.65	794.069	252.389	281.976	1.30672	1.31268	197.329	210.701	M	87	9	5	treatment	SONATA1	734296	728052	0	0.67	0.737	1.374	1.439	6.167	6.45	4.053	4.131	4.092	4.132	0	0	2.001	2.081	9.343	9.388	20.539	20.723	0.565	0.598	1.051	1.19	6.411	6.439	4.214	4.223	4.798	4.871	0
70	19-133-10137	466.058	478.318	727.992	764.946	238.135	258.607	1.42333	1.42652	178.593	195.567	F	82	0	0	treatment	SONATA1	734296	729235	0	0.565	0.57	1.113	1.229	5.218	5.423	3.653	3.66	3.642	3.717	0	0	1.658	1.751	8.535	8.571	18.515	18.594	0.46	0.487	1.287	1.427	5.214	5.28	3.815	3.939	3.804	3.872	0
72	19-134-10141	414.876	416.163	747.561	765.504	177.955	196.209	1.42489	1.43028	166.092	172.908	F	88	0	0	treatment	SONATA1	734176	729777	1	0.423	0.466	1.008	1.057	5.01	5.034	3.574	3.603	3.251	3.29	0	0	1.618	1.623	7.943	7.947	19.361	19.418	0.428	0.43	1.126	1.221	4.985	5.034	3.671	3.704	3.196	3.2	0
75	19-136-10149	554.788	557.962	740.531	740.961	232.699	234.875	1.19832	1.19946	184.053	186.029	M	97	7	5	treatment	SONATA1	734843	727627	1	0.592	0.626	1.076	1.243	5.096	5.402	4.263	4.282	3.729	3.964	0	0	1.914	1.971	8.248	8.48	23.171	23.708	0.526	0.558	1.254	1.292	5.404	5.575	4.576	4.61	2.999	3.04	0
76	19-136-10150	543.039	551.518	712.696	735.38	205.121	210.161	1.19979	1.22057	184.557	190.936	M	87	7	5	treatment	SONATA1	734286	727627	1	0.517	0.569	1.137	1.234	5.194	5.598	4.712	4.811	3.881	3.9	0	0	1.982	2.128	8.862	8.955	22.392	24.106	0.505	0.543	1.381	1.47	5.233	5.285	5.121	5.147	4.358	4.546	0
77	19-136-10151	465.726	469.616	604.4	624.723	217.08	228.979	1.4941	1.49837	149.473	150.302	F	100	0	0	treatment	SONATA1	734286	728876	1	0.548	0.552	1.25	1.281	4.72	4.822	3.912	3.983	3.692	3.707	0	0	1.638	1.712	7.603	7.688	17.692	18.138	0.49	0.535	1.368	1.371	4.56	4.619	4.033	4.145	3.787	3.8	0
78	19-136-10152	581.219	585.859	752.996	758.128	256.392	259.522	1.26396	1.28073	196.239	196.296	M	113	0	0	treatment	SONATA1	734843	726944	1	0.545	0.583	0.947	1.225	5.373	5.46	4.311	4.33	3.615	3.636	0	0	1.906	1.965	8.377	8.573	21.713	21.799	0.499	0.519	1.42	1.467	5.387	5.4	4.377	4.388	3.921	3.971	0
80	19-138-10160	457.187	460.37	650.776	655.141	203.186	204.451	1.38588	1.40284	165.144	165.617	F	109	0	0	treatment	AVANTO	734777	727422	1	0.54	0.552	1.223	1.254	4.713	4.791	3.252	3.27	3.525	3.597	0	0	1.628	1.667	7.62	7.837	20.696	20.762	0.433	0.447	1.302	1.464	4.738	4.907	3.551	3.565	3.721	3.73	0
81	19-139-10163	491.907	497.596	756.36	758.603	210.956	211.003	1.40657	1.40763	181.761	183.829	M	103	9	7	treatment	SONATA1	734392	727726	0	0.485	0.489	1.216	1.323	5.079	5.114	3.312	3.336	3.58	3.751	0	0	1.672	1.723	8.137	8.198	19.162	19.269	0.432	0.439	0.931	1.402	4.881	4.975	3.528	3.588	3.308	3.418	0
84	19-140-10168	574.443	575.678	687.58	698.468	242.416	247.198	1.21704	1.2263	184.92	185.018	F	116	0	0	treatment	SONATA1	734471	728003	1	0.639	0.673	1.379	1.4	5.16	5.179	3.577	3.733	3.563	3.635	0	0	2.042	2.074	9.325	9.397	24.713	25.629	0.445	0.493	1.641	1.817	5.409	5.481	3.811	3.859	3.966	3.991	0
85	19-140-10169	697.2	699.253	911.671	919.109	234.166	240.169	1.06364	1.06621	232.201	237.008	M	118	3	3	treatment	SONATA1	734826	729023	1	0.681	0.741	1.589	1.661	6.312	6.348	4.73	4.81	4.259	4.309	0	0	2.105	2.149	11.166	11.393	27.436	28.441	0.716	0.722	1.347	1.548	6.355	6.505	4.681	4.717	3.598	3.842	0
87	19-141-10173	495.311	501.183	638.636	658.757	285.529	292.863	1.31396	1.31929	161.319	166.421	F	84	0	0	treatment	SONATA1	734294	728032	1	0.67	0.686	1.483	1.603	5.949	5.997	4.176	4.348	4.068	4.121	0	0	1.857	1.95	8.488	8.492	20.916	21.221	0.588	0.622	1.362	1.408	5.629	5.992	4.52	4.575	4.121	4.222	0
88	19-142-10176	414.161	414.633	639.74	650.766	210.553	217.835	1.53609	1.53837	153.138	161.097	F	97	7	7	treatment	AVANTO	734612	727212	0	0.497	0.514	1.114	1.116	4.415	4.445	3.649	3.682	3.197	3.256	0	0	1.368	1.376	6.887	6.89	19.592	19.654	0.41	0.411	1.171	1.325	4.426	4.592	3.823	3.921	3.544	3.586	0
89	19-143-10180	604.661	607.424	862.212	865.742	268.17	275.204	1.08735	1.08796	207.397	213.39	M	91	9	8	treatment	SONATA1	734596	728417	1	0.841	0.862	1.711	1.894	6.8	6.935	5.332	5.578	4.24	4.39	0	0	2.413	2.481	10.482	10.533	26.445	26.794	0.711	0.911	1.974	1.977	6.706	6.873	5.529	5.611	3.988	4.112	0
91	19-144-10186	640.866	641.133	749.766	763.637	250.361	252.327	1.06136	1.06509	200.403	202.094	M	97	9	7	treatment	SONATA1	734923	726355	1	0.78	0.817	1.109	1.191	6.777	7.056	4.908	5.012	2.868	2.983	0	0	2.219	2.314	9.325	9.336	26.016	26.136	0.768	0.777	0.665	1.125	6.508	6.619	5.001	5.019	3.76	3.875	0
93	19-147-10199	527.753	538.049	628.943	661.633	253.769	275.562	1.31103	1.31538	183.533	195.476	M	94	0	0	treatment	SONATA1	734308	726217	1	0.765	0.824	1.069	1.105	5.144	5.252	3.951	4.061	3.367	3.469	0	0	1.892	1.927	8.323	8.355	22.29	22.672	0.572	0.626	1.341	1.403	5.345	5.472	4.285	4.33	3.799	3.819	0
94	19-147-10200	448.791	449.676	685.28	686.103	196.469	197.564	1.4457	1.44708	162.918	163.078	F	103	0	0	treatment	SONATA1	734308	727843	1	0.637	0.639	1.075	1.08	4.705	4.976	3.549	3.592	3.425	3.44	0	0	1.547	1.613	7.469	7.517	18.355	18.403	0.424	0.433	1.077	1.282	4.762	4.911	3.759	3.846	3.609	3.785	0
95	19-148-10203	541.314	543.875	791.331	792.788	255.41	255.693	1.10062	1.10255	184.972	185.676	M	87	9	8	treatment	SONATA1	734456	727823	0	0.421	0.429	1.241	1.49	5.497	5.651	3.613	3.62	4.05	4.104	0	0	2.038	2.113	9.111	9.31	25.462	25.587	0.431	0.499	1.515	1.844	5.683	5.764	3.764	3.828	4.429	4.45	0
97	19-149-10208	469.489	472.924	639.974	646.732	200.384	203.652	1.33393	1.35078	156.094	160.47	F	103	9	9	treatment	SONATA1	734254	725612	1	0.522	0.545	1.234	1.364	5.066	5.112	3.914	3.933	3.79	3.869	0	0	1.856	1.898	7.778	7.958	19.992	20.43	0.556	0.56	1.546	1.566	5.135	5.161	4.061	4.164	3.605	3.722	0
100	19-153-10228	549.967	551.638	808.966	816.349	200.124	201.076	1.19477	1.19765	190.521	191.061	M	72	7	6	treatment	SONATA1	734756	728359	0	0.547	0.563	1.471	1.475	5.047	5.229	3.681	3.726	3.841	3.867	0	0	1.838	2.014	9.245	9.288	23.54	24.242	0.574	0.608	1.525	1.745	5.766	6.006	3.97	3.987	3.89	3.954	0
102	19-153-10230	485.945	489.278	639.751	645.316	220.969	223.116	1.445	1.44585	177.711	179.449	F	109	6	6	treatment	SONATA1	734756	726709	0	0.539	0.612	1.283	1.353	5.717	5.769	3.8	3.829	3.686	3.771	0	0	1.939	1.962	7.843	8.023	19.663	20.105	0.488	0.514	1.356	1.412	5.42	5.478	3.953	3.975	3.885	3.971	0
103	19-154-10233	509.002	510.563	694.395	700.558	189.726	193.588	1.26593	1.26846	175.297	180.663	M	76	8	5	treatment	SONATA1	734350	728491	1	0.652	0.696	0.779	0.998	5.434	5.449	4.122	4.168	3.849	3.863	0	0	1.716	1.755	7.712	7.867	21.9	22.378	0.6	0.675	1.399	1.458	5.358	5.37	3.994	4.182	4.015	4.026	0
104	19-154-10234	545.265	547.434	771.854	783.681	230.543	241.143	1.21657	1.21912	190.21	194.494	M	103	9	5	treatment	SONATA1	734350	727317	1	0.657	0.729	1.431	1.486	4.906	5.094	3.6	3.602	4.059	4.279	0	0	1.741	1.803	8.292	8.408	22.539	22.972	0.562	0.65	1.407	1.639	5.147	5.274	3.675	3.731	4.352	4.368	0
105	19-157-10246	479.618	479.618	686.391	686.391	224.452	224.452	1.39824	1.39824	164.034	164.034	F	112	8	1	treatment	SONATA1	734198	728514	1	0.542	0.542	1.359	1.359	4.614	4.614	3.988	3.988	3.688	3.688	0	0	1.869	1.869	8.429	8.429	20.475	20.475	0.679	0.679	1.189	1.189	4.642	4.642	4.289	4.289	3.879	3.879	0
106	19-157-10247	435.947	440.725	703.479	716.887	207.23	217.785	1.39199	1.39831	160.107	164.589	F	112	0	0	treatment	SONATA1	734198	729182	1	0.479	0.546	1.237	1.322	4.46	4.47	3.923	3.993	4.208	4.279	0	0	1.839	1.857	8.072	8.262	20.15	20.263	0.391	0.407	1.669	1.688	4.287	4.365	4.144	4.152	4.422	4.472	0
109	19-160-00015	489.026	489.111	804.824	811.878	180.097	182.681	1.22172	1.22508	187.051	189.206	M	106	9	9	treatment	SONATA1	734871	730703	1	0.713	0.727	0.822	1.02	5.102	5.44	4.367	4.422	3.857	3.934	0	0	1.75	1.889	9.19	9.293	21.876	21.957	0.463	0.475	1.746	1.764	5.099	5.331	4.561	4.562	4.025	4.114	0
110	19-160-10259	559.72	564.091	805.934	825.315	233.823	259.415	1.16234	1.16877	206.321	206.654	M	112	8	9	treatment	SONATA1	734435	729056	1	0.706	0.738	1.204	1.41	5.625	5.763	4.512	4.541	4.841	5.007	0	0	1.985	2.06	9.546	9.799	25.244	26.155	0.432	0.511	1.046	1.294	5.711	5.765	4.623	4.706	5.086	5.296	0
111	19-160-10260	478.177	479.66	686.483	687.211	279.608	280.776	1.31228	1.33103	157.698	158.209	M	103	6	9	treatment	SONATA1	734435	729938	1	0.695	0.776	1.495	1.54	5.184	5.38	4.666	4.688	2.445	2.503	0	0	2.047	2.105	8.309	8.409	21.474	22.436	0.519	0.573	0.828	0.868	5.332	5.357	4.56	4.616	3.779	3.993	0
112	19-16-1018	604.06	612.322	887.506	894.949	248.8	251.933	1.11125	1.12236	219.283	221.903	M	115	0	0	controle	SONATA1	734428	728564	0	0.722	0.849	1.363	1.446	6.557	6.684	4.636	4.801	4.747	4.837	0	0	2.211	2.244	10.123	10.294	23.632	23.76	0.549	0.647	1.667	1.675	6.394	6.52	5.475	5.709	4.584	4.667	0
116	19-162-10267	643.962	662.2	797.628	830.416	286.391	321.56	1.2129	1.22519	212.073	222.77	M	87	6	4	treatment	SONATA1	734538	728190	0	0.715	0.803	1.164	1.741	6.601	6.851	4.128	4.272	3.913	4.06	0	0	2.068	2.236	9.702	9.976	23.792	24.316	0.67	0.701	1.265	1.57	6.458	6.467	4.334	4.343	4.13	4.375	0
117	19-162-10268	511.94	515.177	705.249	706.014	261.84	267.356	1.3844	1.3967	174.859	176.614	F	115	0	0	treatment	SONATA1	734805	729521	0	0.757	0.77	1.071	1.125	5.372	5.385	4.297	4.309	3.9	4.06	0	0	1.749	1.838	8.646	8.668	19.141	19.879	0.529	0.546	1.285	1.479	5.144	5.195	4.474	4.481	3.999	4.116	0
118	19-166-10283	614.2	614.348	842.707	846.217	237.448	240.971	1.06445	1.06542	211.766	212.252	M	109	6	5	treatment	SONATA1	734413	728478	1	0.721	0.765	1.386	1.479	6.879	6.95	4.555	4.587	4.305	4.401	0	0	2.11	2.222	10.128	10.13	25.556	25.963	0.665	0.681	1.404	1.657	6.653	6.879	4.845	4.881	2.945	3.303	0
119	19-166-10284	507.819	511.256	652.455	669.38	229.004	244.104	1.20002	1.20867	182.296	183.092	F	122	0	0	treatment	SONATA1	734413	727765	1	0.737	0.801	1.306	1.339	5.909	6.123	3.83	3.925	4.116	4.263	0	0	1.984	2.05	9.273	9.538	23.604	23.745	0.474	0.559	1.374	1.423	5.383	5.555	3.795	3.798	3.838	3.919	0
120	19-167-00008	618.33	619.016	674.541	678.289	235.928	237.637	1.05163	1.05491	196.923	198.688	M	78	7	3	treatment	SONATA1	734240	724724	1	0.664	0.752	1.675	1.685	6.35	6.553	4.22	4.288	4.476	4.515	0	0	2.194	2.336	8.627	8.678	24.842	25.014	0.579	0.586	1.517	1.672	6.498	6.636	4.292	4.415	3.793	3.933	0
121	19-167-10288	551.558	552.56	727.463	727.649	243.483	243.771	1.23749	1.24157	184.727	185.058	M	113	0	0	treatment	SONATA1	734240	725470	1	0.699	0.721	1.443	1.563	6.211	6.474	3.786	3.851	3.614	3.72	0	0	1.957	2.061	9.107	9.164	22.934	23.461	0.524	0.564	1.489	1.582	6.264	6.266	4.02	4.119	3.965	4.009	0
122	19-168-10291	524.045	529.037	808.066	812.426	238.923	242.156	1.2686	1.28161	191.152	198.207	M	87	9	7	treatment	SONATA1	734408	727978	0	0.542	0.579	1.683	1.96	5.72	5.782	4.356	4.369	3.709	3.864	0	0	2.064	2.096	8.615	8.654	21.314	21.747	0.532	0.609	1.539	1.761	5.446	5.936	4.109	4.309	4.346	4.396	0
125	19-172-10309	563.891	567.844	692.89	701.206	230.02	237.137	1.20863	1.21465	174.943	175.322	M	113	9	2	treatment	SONATA1	734212	727656	1	0.76	0.775	1.205	1.294	6.262	6.439	4.409	4.526	3.658	3.699	0	0	2.04	2.122	9.113	9.174	24.185	24.287	0.719	0.731	1.299	1.337	6.094	6.095	4.586	4.637	3.909	4.002	0
126	19-173-10312	567.876	568.127	760.317	769.026	239.297	250.862	1.15099	1.16157	189.378	190.937	M	82	8	3	treatment	SONATA1	734237	728379	1	0.727	0.829	1.881	1.896	6.687	6.894	4.408	4.468	4.051	4.231	0	0	2.285	2.317	10.195	10.366	24.766	25.328	0.628	0.68	1.549	1.567	6.66	6.775	4.641	4.772	4.477	4.495	0
127	19-173-10313	525.733	526.869	692.763	702.979	239.925	245.134	1.28219	1.28732	172.536	175.536	F	116	0	0	treatment	SONATA1	734237	726987	1	0.729	0.754	1.354	1.416	5.633	5.749	4.45	4.456	4.203	4.316	0	0	2.1	2.101	9.395	9.463	24.544	24.588	0.673	0.739	1.505	1.538	5.42	5.449	4.261	4.352	3.961	4.006	0
129	19-175-10322	439.343	444.255	629.704	635.439	181.553	184.39	1.53805	1.55052	151.176	155.707	F	85	0	0	treatment	SONATA1	734391	728639	1	0.482	0.484	1.176	1.214	4.765	4.854	2.864	2.939	3.793	3.941	0	0	1.671	1.676	6.929	6.957	18.821	18.822	0.448	0.455	1.455	1.498	5.235	5.336	3.024	3.182	3.651	3.799	0
134	19-178-10335	589.29	593.446	781.801	781.928	224.339	226.97	1.25779	1.26681	192.904	195.749	M	116	5	9	treatment	SONATA1	734331	725759	1	0.761	0.792	1.224	1.538	5.358	5.368	4.016	4.075	4.054	4.185	0	0	1.749	1.759	9.01	9.089	21.671	21.698	0.643	0.656	1.386	1.741	5.688	5.748	4.016	4.029	4.381	4.414	0
135	19-178-10336	552.531	555.59	814.326	815.561	266.44	268.592	1.19192	1.20267	184.152	188.843	M	103	2	1	treatment	SONATA1	734331	726719	1	0.604	0.674	0.414	1.068	5.455	5.477	3.682	3.727	4.128	4.464	0	0	1.738	1.75	9.281	9.48	22.986	23.159	0.537	0.61	1.165	1.434	5.368	5.583	3.669	3.749	4.542	4.548	0
136	19-180-10343	531.593	550.046	728.894	743.453	244.567	264.272	1.29184	1.33228	190.597	209.227	M	73	8	8	treatment	SONATA1	734310	728264	1	0.32	0.361	1.152	1.303	4.766	4.867	3.772	3.874	3.127	3.316	0	0	1.754	1.832	8.113	8.226	20.902	21.122	0.331	0.422	1.211	1.487	4.822	4.827	3.809	3.936	3.113	3.202	0
137	19-180-10344	456.419	458.729	700.092	701.109	228.198	230.389	1.40252	1.40283	158.078	159.884	F	88	0	0	treatment	SONATA1	734310	729094	1	0.463	0.492	1.497	1.571	4.796	4.932	4.127	4.144	3.55	3.672	0	0	1.814	1.854	8.262	8.362	19.847	20.109	0.462	0.5	0.891	1.224	4.573	4.61	4.149	4.202	3.699	3.749	0
138	19-184-10360	568.864	577.744	763.552	794.402	197.655	237.588	1.20795	1.22257	209.973	234.391	M	76	9	9	treatment	SONATA1	734352	728246	1	0.598	0.619	1.482	1.774	5.508	5.597	4.29	4.386	3.781	4.03	0	0	1.946	2.007	8.838	8.907	23.015	23.633	0.492	0.628	1.509	1.571	5.967	5.977	4.473	4.48	4.04	4.077	0
140	19-185-10364	484.293	491.198	657.207	665.545	214.111	226.55	1.41055	1.41745	168.441	169.8	F	100	6	8	treatment	SONATA1	734462	727878	1	0.508	0.51	0.924	0.951	4.637	4.756	3.965	3.982	3.513	3.707	0	0	1.801	1.822	8.246	8.396	19.91	20.77	0.453	0.475	0.895	0.955	4.613	4.689	3.748	3.781	4.116	4.136	0
142	19-186-10368	591.583	594.223	797.984	822.724	280.091	293.161	1.2475	1.25113	197.996	207.175	M	91	9	9	treatment	SONATA1	734518	726389	1	0.651	0.672	1.404	1.571	5.98	6.339	4.591	4.692	4.542	4.619	0	0	2.032	2.16	9.226	9.247	21.163	21.307	0.464	0.493	1.584	1.629	5.925	5.985	4.611	4.637	4.515	4.65	0
143	19-186-10370	516.006	518.122	752.116	777.047	245.148	264.309	1.27689	1.27945	176.904	190.636	F	84	8	5	treatment	SONATA1	734518	727091	1	0.657	0.679	1.361	1.508	5.822	5.837	4.505	4.786	4.505	4.624	0	0	1.977	2.05	8.898	8.907	22.196	22.706	0.529	0.571	1.422	1.58	5.563	5.655	4.852	4.867	4.675	4.94	0
144	19-188-10377	591.158	591.872	803.219	805.71	263.702	266.294	1.0948	1.10194	205.159	206.071	M	116	5	5	treatment	SONATA1	734439	726974	0	0.793	0.815	1.602	1.631	6.494	6.646	5.263	5.299	4.462	4.498	0	0	2.225	2.246	10.195	10.409	26.54	26.916	0.716	0.754	1.813	1.852	6.533	6.562	5.049	5.129	4.722	4.742	0
145	19-188-10378	478.79	478.984	630.924	634.977	226.532	227.87	1.33837	1.34631	164.484	164.634	F	106	0	0	treatment	SONATA1	734439	725783	0	0.653	0.697	1.095	1.182	3.711	3.756	2.436	2.649	3.503	3.515	0	0	1.473	1.569	7.6	7.718	22.352	22.807	0.602	0.606	1.304	1.559	5.409	5.426	4.118	4.262	3.707	3.707	0
146	19-190-10385	627.875	631.262	780.81	788.527	223.703	224.352	1.15279	1.15806	197.814	201.812	M	97	8	8	treatment	SONATA1	734258	726805	1	0.503	0.537	1.316	1.62	5.912	5.916	4.337	4.399	4.362	4.422	0	0	2.064	2.269	9.911	10.12	24.112	24.945	0.589	0.647	1.009	1.07	5.78	5.817	4.403	4.428	4.72	4.811	0
147	19-190-10386	614.133	615.534	711.69	722.053	235.198	237.524	1.20639	1.22612	193.968	198.526	M	116	0	0	treatment	SONATA1	734258	725540	1	0.681	0.719	1.142	1.397	5.232	5.569	3.874	3.881	3.235	3.756	0	0	1.855	1.891	9.258	9.392	25.031	25.215	0.528	0.543	1.739	1.962	5.751	5.956	3.747	3.79	3.883	3.979	0
149	19-191-10390	526.717	526.717	793.642	793.642	210.195	210.195	1.17725	1.17725	198.487	198.487	M	87	7	1	treatment	SONATA1	734324	728472	1	0.75	0.75	1.556	1.556	5.515	5.515	3.594	3.594	4.27	4.27	0	0	1.959	1.959	8.818	8.818	22.044	22.044	0.556	0.556	1.005	1.005	5.443	5.443	3.95	3.95	4.468	4.468	0
150	19-192-10393	502.926	510.221	749.217	759.623	213.095	218.115	1.31742	1.32373	183.779	194.528	M	84	8	6	treatment	SONATA1	734219	727945	1	0.604	0.639	1.221	1.284	5.282	5.752	4.317	4.431	4.722	4.766	0	0	1.947	1.98	8.971	9.244	20.518	21.426	0.546	0.552	1.268	1.581	5.321	5.403	4.645	4.74	4.002	4.065	0
151	19-192-10394	620.55	622.878	858.585	864.059	212.396	213.027	1.0165	1.01757	214.809	214.956	M	121	0	0	treatment	SONATA1	734871	728791	1	0.652	0.684	1.491	1.494	5.535	5.581	4.117	4.205	4.633	4.636	0	0	1.936	1.95	9.33	9.36	25.598	26.016	0.484	0.552	1.413	1.439	5.752	5.824	4.577	4.706	4.602	4.634	0
152	19-193-10397	477.915	479.977	710.587	711.846	183.394	183.882	1.35281	1.35948	163.516	167.758	M	103	9	9	treatment	SONATA1	734560	728540	0	0.413	0.475	1.293	1.329	5.23	5.273	3.268	3.828	3.781	3.817	0	0	1.781	1.899	8.782	8.888	20.981	21.083	0.463	0.471	0.793	0.945	5.071	5.111	3.804	3.884	3.814	3.846	0
153	19-193-10398	521.025	523.078	849.723	851.081	205.702	210.768	1.23213	1.23649	182.797	185.139	M	100	5	5	treatment	SONATA1	734560	729370	0	0.616	0.696	1.376	1.451	5.665	5.837	4.283	4.304	4.294	4.31	0	0	1.844	1.933	8.711	8.852	21.548	21.813	0.559	0.581	1.398	1.47	5.641	5.795	4.572	4.704	4.768	4.822	0
154	19-194-10401	663.864	670.119	780.161	813.825	260.3	290.836	1.10377	1.10824	215.901	221.797	M	119	9	7	treatment	SONATA1	734370	726685	0	0.82	0.867	1.804	1.867	6.692	6.802	5	5.083	4.798	5.167	0	0	2.216	2.296	10.042	10.26	26.149	26.602	0.604	0.637	1.355	1.981	6.492	6.579	5.24	5.603	4.704	4.863	0
155	19-194-10402	652.4	660.037	853.02	853.983	252.815	258.822	1.07275	1.0737	217.544	221.16	M	109	1	1	treatment	SONATA1	734849	727421	1	0.713	0.795	1.209	1.467	6.513	6.583	4.717	4.812	4.55	4.722	0	0	2.244	2.321	10.287	10.348	27.064	27.524	0.698	0.717	1.431	1.573	6.33	6.414	5.002	5.114	4.657	4.72	0
156	19-194-10403	473.978	474.668	726.534	727.636	239.404	241.454	1.38448	1.38694	173.863	174.495	F	91	0	0	treatment	SONATA1	734370	729315	0	0.609	0.631	1.089	1.332	5.012	5.16	4.259	4.286	3.659	4.196	0	0	1.669	1.79	8.425	8.633	22.879	23.133	0.456	0.46	1.242	1.245	4.917	5.001	4.536	4.585	4.061	4.185	0
157	19-195-10406	630.216	631.032	778.581	782.224	272.151	274.367	1.08303	1.09734	201.857	202.163	M	106	8	8	treatment	SONATA1	734478	725931	1	0.623	0.715	1.784	2.088	6.725	6.837	3.972	4.025	4.258	4.335	0	0	2.292	2.334	8.983	9.125	23.274	23.799	0.688	0.725	1.536	1.701	6.986	7.006	3.815	3.972	4.412	4.707	0
159	19-195-10408	515.015	515.455	667.652	671.766	229.514	234.454	1.30566	1.31134	171.95	175.244	F	109	0	0	treatment	SONATA1	734478	728403	1	0.486	0.518	1.139	1.165	5.617	5.686	3.813	3.821	3.913	3.954	0	0	1.786	1.824	7.861	7.897	19.435	19.624	0.464	0.499	1.316	1.413	5.655	5.666	4.129	4.174	3.672	3.755	0
160	19-196-00020	371.617	373.782	651.365	678.961	187.834	224.283	1.79929	1.80036	168.752	172.716	M	76	0	0	treatment	SONATA1	734826	731693	1	0.319	0.404	1.135	1.275	4.105	4.167	2.752	2.839	2.939	3.32	0	0	1.244	1.361	6.21	6.283	15.208	15.46	0.438	0.452	1.156	1.211	3.932	4.044	2.797	2.945	2.801	2.856	0
162	19-196-10412	415.184	417.041	697.457	701.106	204	206.018	1.56135	1.57262	161.206	163.997	F	84	0	0	treatment	SONATA1	734512	728216	1	0.667	0.673	1.072	1.256	4.712	4.868	3.516	3.541	3.666	3.881	0	0	1.541	1.544	7.68	7.791	16.294	16.902	0.541	0.572	1.295	1.363	4.952	4.974	3.849	3.95	3.71	3.78	0
163	19-197-10415	486.277	486.934	686.025	705.471	173.892	191.823	1.37248	1.3997	170.89	173.107	M	85	9	8	treatment	SONATA1	734646	728584	0	0.602	0.618	1.273	1.278	4.631	4.885	3.532	3.583	3.897	3.976	0	0	1.729	1.736	8.048	8.073	21.381	21.997	0.534	0.571	1.218	1.348	4.473	4.513	3.756	3.781	3.705	3.8	0
164	19-197-10416	486.243	487.189	757.69	758.358	160.26	164.37	1.29721	1.31235	182.548	183.188	M	73	9	9	treatment	SONATA1	734646	729936	0	0.637	0.655	1.211	1.325	4.861	4.891	3.727	3.768	4.062	4.095	0	0	1.654	1.688	8.4	8.446	20.27	20.428	0.484	0.528	1.115	1.157	4.87	4.984	4.065	4.084	4.189	4.234	0
165	19-198-10419	553.554	558.538	746.879	771.172	259.554	277.711	1.17546	1.20158	193.185	197.119	M	103	8	6	treatment	SONATA1	734483	728187	0	0.575	0.664	1.425	1.548	5.912	5.964	4.116	4.157	4.068	4.187	0	0	2.057	2.107	8.812	9.164	23.019	23.501	0.434	0.531	1.035	1.201	5.834	6.112	4.172	4.247	4.221	4.258	0
167	19-198-10421	508.553	525.273	787.089	801.766	217.221	225.95	1.21391	1.2163	196.184	201.465	M	106	2	0	treatment	SONATA1	734800	730054	1	0.637	0.647	0.799	1.698	5.099	5.464	4.031	4.081	3.562	3.793	0	0	1.777	1.995	8.372	8.42	22.688	23.094	0.555	0.571	1.569	1.57	5.139	5.393	4.09	4.162	3.926	3.988	0
168	19-199-10424	668.979	673.231	792.583	820.884	272.435	278.145	1.00278	1.01292	204.186	218.833	M	128	9	7	treatment	SONATA1	734415	726812	1	0.77	0.771	1.304	1.356	6.436	6.483	5.201	5.6	4.435	4.81	0	0	2.54	2.602	9.745	9.851	27.002	27.904	0.661	0.827	1.914	1.936	6.463	6.53	5.686	5.696	4.892	5.042	0
169	19-199-10425	554.839	558.619	774.32	780.666	231.11	232.761	1.15223	1.1552	186.155	189.145	M	97	9	2	treatment	SONATA1	734415	727641	1	0.764	0.831	1.185	1.441	6.198	6.328	5.19	5.211	4.457	4.548	0	0	2.127	2.153	9.006	9.072	26.786	27.326	0.547	0.647	1.738	1.76	6.325	6.491	4.778	4.87	4.425	4.537	0
171	19-20-1023	448.087	450.296	781.556	782.646	245.088	248.622	1.29641	1.29986	181.637	182.854	F	121	0	0	controle	SONATA1	734490	728899	1	0.399	0.404	1.213	1.259	5.789	5.866	4.548	4.611	3.331	3.341	0	0	1.705	1.725	7.922	7.969	20.502	21.062	0.483	0.542	1.151	1.156	4.577	5.053	4.502	4.592	3.396	3.411	0
172	19-201-10433	542.638	543.219	744.962	745.04	226.911	228.902	1.22276	1.22722	180.575	181.154	M	78	9	9	treatment	SONATA1	734464	727282	1	0.675	0.684	1.399	1.404	5.976	6.004	4.065	4.075	4.105	4.226	0	0	2.033	2.051	9.483	9.587	24.623	25.069	0.533	0.566	1.357	1.458	5.589	5.829	4.372	4.407	4.117	4.149	0
173	19-201-10434	431.798	433.072	746.635	757.732	201.86	207.257	1.43326	1.4355	160.873	168.895	F	115	0	0	treatment	SONATA1	734464	729298	1	0.493	0.573	1.112	1.412	5.168	5.269	3.96	4.08	3.267	3.324	0	0	1.692	1.709	7.983	8.12	19.907	20.167	0.535	0.54	0.818	0.975	5.163	5.241	4.159	4.27	2.965	3.18	0
174	19-202-10439	437.938	440.515	691.323	696.658	180.595	188.168	1.50162	1.50946	159.966	161.448	F	118	0	0	treatment	SONATA1	734342	728790	1	0.44	0.472	1.287	1.35	4.934	5.064	4.117	4.12	3.36	3.452	0	0	1.69	1.762	8.113	8.131	19.134	20.023	0.355	0.436	1.353	1.397	4.745	4.759	4.121	4.164	3.453	3.499	0
175	19-202-10440	479.193	480.151	689.184	695.668	167.692	173.633	1.45954	1.47194	168.641	171.285	F	109	0	0	treatment	SONATA1	734342	729404	1	0.48	0.487	1.292	1.365	4.938	4.991	4.515	4.548	3.405	3.531	0	0	1.849	1.882	7.976	8.1	20.226	20.262	0.363	0.378	0.996	1.076	4.924	5.059	4.139	4.378	3.631	3.925	0
177	19-203-10444	583.551	591.653	715.851	754.651	240.374	273.722	1.18526	1.20255	191.671	192.641	M	138	6	8	treatment	SONATA1	734813	726626	0	0.607	0.622	1.095	1.173	5.253	5.328	4.907	5.028	3.971	4.025	0	0	2.078	2.111	8.788	8.833	22.116	23.766	0.464	0.518	1.147	1.856	5.407	5.446	5.154	5.214	3.647	3.953	0
178	19-203-10445	564.626	565.877	792.53	796.034	219.98	227.519	1.26365	1.26476	196.357	198.24	M	109	0	0	treatment	SONATA1	734463	727876	0	0.576	0.617	1.059	1.394	4.88	5.162	4.445	4.456	3.399	3.434	0	0	1.916	2.031	8.781	8.819	21.091	22.364	0.354	0.424	1.638	1.659	5.059	5.082	4.512	4.652	4.257	4.377	0
179	19-204-10448	544.978	548.441	749.101	749.662	230.624	232.064	1.25545	1.26681	200.509	201.676	M	84	5	4	treatment	SONATA1	734223	727522	1	0.574	0.633	0.988	1.057	5.483	5.508	3.845	3.879	3.83	3.971	0	0	1.682	1.79	8.195	8.211	21.011	21.203	0.536	0.562	1.337	1.585	5.519	5.589	3.807	3.824	4.008	4.145	0
181	19-206-10458	465.543	465.543	641.306	641.306	205.141	205.141	1.61708	1.61708	161.365	161.365	F	100	8	7	treatment	SONATA1	734799	728113	1	0.486	0.486	1.106	1.106	4.966	4.966	3.364	3.364	3.515	3.515	0	0	1.536	1.536	7.193	7.193	17.404	17.404	0.455	0.455	1.316	1.316	4.943	4.943	3.523	3.523	3.624	3.624	0
182	19-207-10462	644.065	644.216	799.341	816.68	262.753	271.977	1.08204	1.08393	205.26	209.656	M	103	6	7	treatment	SONATA1	734715	727675	1	0.54	0.591	1.673	1.733	6.165	6.277	4.225	4.376	4.687	4.715	0	0	1.865	1.874	9.659	9.78	23.772	24.658	0.656	0.693	1.838	1.965	6.132	6.344	4.477	4.669	4.729	4.796	0
184	19-210-10475	679.001	681.328	936.175	937.396	257.213	266.25	0.991231	0.996382	221.613	222.008	M	91	7	7	treatment	SONATA1	734412	727730	0	0.811	0.833	1.822	1.888	6.096	6.147	4.979	5.011	4.439	4.698	0	0	2.309	2.361	10.335	10.522	26.881	27.733	0.73	0.73	1.9	1.922	6.175	6.273	5.355	5.378	5.214	5.312	0
187	19-21-1025	459.393	461.358	696.586	696.631	199.972	204.638	1.34238	1.35042	165.657	165.741	F	103	0	0	controle	SONATA1	734484	728998	0	0.518	0.577	0.954	0.979	5.305	5.38	3.411	3.449	3.303	3.38	0	0	1.755	1.785	7.749	7.764	21.166	21.942	0.491	0.501	1.252	1.371	5.05	5.158	3.474	3.503	3.399	3.506	0
188	19-215-10496	574.95	582.518	741.474	766.768	234.194	248.941	1.09604	1.1116	185.184	197.233	M	87	9	5	treatment	SONATA1	734874	727107	1	0.6	0.628	1.491	1.647	6.319	6.51	4.512	4.576	4.476	4.549	0	0	2.157	2.24	8.866	9.179	26.408	26.7	0.613	0.626	1.53	1.833	6.282	6.309	4.626	4.757	4.272	4.417	0
189	19-215-10497	606.952	606.952	719.013	719.013	232.521	232.521	1.12016	1.12016	183.846	183.846	F	87	9	9	treatment	SONATA1	734419	726429	1	0.81	0.81	1.551	1.551	5.793	5.793	4.659	4.659	4.258	4.258	0	0	2.195	2.195	10.081	10.081	27.098	27.098	0.71	0.71	1.785	1.785	5.648	5.648	4.983	4.983	4.591	4.591	0
193	19-217-10505	567.919	568.682	701.322	710.086	244.424	253.069	1.10544	1.11102	184.135	186.094	M	84	7	8	treatment	SONATA1	734393	727637	1	0.758	0.776	0.744	1.465	6.069	6.234	4.553	4.621	3.749	3.954	0	0	2.331	2.377	9.366	9.414	23.821	25.013	0.518	0.551	0.922	1.116	5.894	5.903	4.71	4.756	3.196	4.074	0
196	19-218-10512	515.38	519.306	580.986	654.144	315.267	382.193	1.24815	1.25858	146.021	155.291	M	103	0	0	treatment	SONATA1	734384	729721	1	0.678	0.715	1.232	1.233	5.913	6.097	3.707	3.724	3.161	3.217	0	0	1.844	1.889	9.13	9.148	21.77	21.864	0.606	0.672	0.733	1.389	5.799	5.857	3.861	3.933	3.758	3.891	0
197	19-219-10515	465.555	470.592	693.566	693.831	178.39	180.344	1.51455	1.52603	162.024	167.229	F	97	6	3	treatment	SONATA1	734247	728436	1	0.609	0.641	1.128	1.373	5.577	5.662	4.05	4.125	3.769	3.97	0	0	1.756	1.783	8.03	8.032	18.878	19.221	0.576	0.589	0.955	1.208	5.808	5.895	4.245	4.376	3.788	3.839	0
199	19-220-10520	501.014	501.297	658.73	660.898	214.72	215.776	1.44894	1.45477	167.039	167.738	F	113	0	0	treatment	SONATA1	734855	725104	0	0.559	0.605	1.388	1.556	4.772	4.928	4.142	4.144	3.341	3.348	0	0	1.528	1.549	7.762	7.879	19.348	20.04	0.501	0.563	1.12	1.434	4.725	4.835	4.232	4.404	3.069	3.112	0
200	19-22-1026	543.971	544.1	754.023	756.291	185.079	188.044	1.2548	1.26421	187.286	188.883	F	106	0	0	controle	SONATA1	735059	729865	1	0.67	0.695	1.202	1.244	5.644	5.749	4.011	4.089	3.323	3.366	0	0	1.766	1.808	8.835	8.969	24.463	24.645	0.454	0.471	1.107	1.141	5.679	5.736	4.202	4.209	4.152	4.261	0
202	19-221-10524	604.795	606.437	776.206	784.272	269.973	273.517	1.07164	1.07729	206.244	207.16	M	128	0	0	treatment	SONATA1	734289	727781	0	0.794	0.798	1.643	1.686	5.747	5.825	4.67	4.674	3.538	3.709	0	0	2.169	2.217	8.927	8.933	25.329	25.425	0.601	0.602	1.513	1.525	5.929	6.033	4.723	4.781	4.809	4.815	0
204	19-222-10529	524.837	527.701	741.132	769.661	214.509	242.244	1.33641	1.35577	195.251	203.554	M	84	0	0	treatment	SONATA1	734373	727904	1	0.526	0.622	0.768	0.773	5.031	5.876	4.162	4.316	3.424	3.64	0	0	1.688	1.752	8.044	8.103	21.065	21.074	0.484	0.585	1.068	1.452	5.042	5.461	4.311	4.545	2.582	3.178	0
206	19-223-10533	633.408	638.528	804.678	854.177	219.258	251.408	1.07564	1.08434	215.805	233.686	M	70	7	6	treatment	SONATA1	734618	728812	0	0.491	0.601	1.215	1.762	6.031	6.261	3.625	3.864	4.337	4.464	0	0	2.077	2.12	9.821	9.892	25.207	25.277	0.548	0.566	1.812	2.146	6.088	6.267	4.216	4.242	4.779	4.916	0
208	19-225-10542	476.873	479.45	616.49	619.36	199.243	200.681	1.46153	1.46415	151.231	151.931	F	109	7	3	treatment	AVANTO	734631	728906	1	0.675	0.693	1.231	1.319	5.428	5.553	3.816	3.917	3.275	3.283	0	0	1.805	1.854	7.514	7.698	19.221	19.786	0.629	0.65	1.275	1.548	5.236	5.342	3.833	3.849	3.702	3.735	0
209	19-225-10543	538.547	542.3	712.528	714.647	200.326	207.658	1.39158	1.39701	182.174	182.648	M	106	2	0	treatment	AVANTO	734631	728193	0	0.676	0.815	1.602	1.774	5.626	5.847	3.413	3.489	3.82	3.846	0	0	1.736	1.752	8.187	8.404	20.353	21.006	0.569	0.651	1.528	1.774	5.946	6.149	3.564	3.565	3.432	3.656	0
210	19-226-10546	530.066	533.257	769.057	773.567	248.048	254.038	1.14724	1.15632	194.86	199.609	M	85	8	4	treatment	SONATA1	734517	728447	1	0.615	0.671	1.014	1.226	5.951	6.007	4.111	4.156	3.031	3.272	0	0	2.018	2.041	8.418	8.533	23.382	23.695	0.536	0.641	1.144	1.192	5.974	6.036	4.292	4.449	3.976	4.009	0
213	19-227-10551	567.02	571.196	900.949	907.765	209.028	210.634	1.23611	1.24527	217.542	219.05	M	76	0	0	treatment	SONATA1	734920	729239	1	0.602	0.609	1.201	1.425	5.687	5.739	3.866	3.92	4.252	4.276	0	0	1.859	1.868	9.358	9.469	21.231	21.254	0.48	0.528	1.582	1.916	5.328	5.405	4.249	4.273	4.337	4.402	0
214	19-228-10554	488.674	491.072	670.028	734.087	244.501	286.446	1.18985	1.19279	183.124	210.785	F	94	7	8	treatment	SONATA1	734366	728669	1	0.45	0.563	1.538	1.639	4.614	4.699	3.298	3.478	3.922	4.067	0	0	1.67	1.715	7.918	8.11	23.868	24.847	0.419	0.45	1.417	1.468	4.926	5.106	3.341	3.879	3.947	4.301	0
216	19-229-00010	461.288	463.095	752.745	767.319	170.123	179.835	1.32437	1.33166	189.875	191.002	F	121	0	0	treatment	SONATA1	734268	730794	1	0.56	0.686	0.966	1.107	4.887	5.035	4.161	4.195	3.484	3.776	0	0	1.914	1.959	9.033	9.043	19.888	20.357	0.534	0.562	1.002	1.333	5.026	5.115	4.358	4.493	3.961	4.079	0
217	19-229-10558	530.829	535.371	718.828	727.498	208.962	210.614	1.30774	1.30908	183.911	185.471	M	78	9	3	treatment	SONATA1	734923	727568	1	0.704	0.706	1.522	1.657	5.171	5.2	3.754	3.814	4.06	4.117	0	0	1.934	1.936	8.957	9.023	21.971	22.224	0.522	0.564	1.445	1.555	5.264	5.419	3.945	3.972	3.989	4.189	0
218	19-229-10559	513.675	519.022	724.324	725.267	183.655	185.66	1.38138	1.38338	179.152	185.254	F	112	0	0	treatment	SONATA1	734268	728255	1	0.574	0.583	1.381	1.453	5.244	5.279	3.875	4.002	3.597	3.628	0	0	1.903	1.934	8.801	8.917	19.884	20.25	0.479	0.504	1.437	1.521	5.033	5.063	4.162	4.249	3.628	3.7	0
220	19-23-0018	474.123	477.109	619.707	627.457	180.567	186.872	1.59182	1.61428	160.39	161.474	F	91	1	1	controle	SONATA1	734631	727217	0	0.496	0.517	1.192	1.289	4.75	4.754	3.389	3.419	3.084	3.117	0	0	1.661	1.742	7.903	8.037	20.348	20.503	0.419	0.46	1.345	1.459	4.597	4.717	3.491	3.562	3.184	3.217	0
222	19-230-10563	457.237	461.412	744.895	751.486	187.877	190.971	1.25065	1.27412	164.109	164.436	F	121	8	7	treatment	SONATA1	734532	728883	0	0.513	0.541	1.375	1.449	5.671	6.08	4.204	4.359	3.855	3.89	0	0	1.691	1.754	8.817	9.215	20.435	22.162	0.546	0.546	1.478	1.55	5.577	5.631	4.521	4.537	3.765	3.881	0
224	19-23-1027	396.183	399.403	651.133	661.935	187.151	194.167	1.59723	1.60218	149.935	154.149	F	106	0	0	controle	SONATA1	734631	729462	0	0.437	0.465	1.26	1.286	4.986	5.099	3.461	3.468	3.393	3.562	0	0	1.553	1.6	7.34	7.391	17.96	18.241	0.355	0.401	1.11	1.203	4.815	5.019	3.585	3.593	3.515	3.714	0
226	19-231-10569	457.636	457.736	733.469	735.767	184.433	184.982	1.42349	1.42646	169.561	170.673	F	82	0	0	treatment	SONATA1	734505	728941	1	0.419	0.48	0.738	0.797	4.882	4.905	3.729	3.758	2.992	3.039	0	0	1.532	1.558	7.997	8.044	19.46	19.493	0.429	0.457	0.881	0.922	4.826	5.01	3.941	4.001	3.661	3.73	0
227	19-231-10570	500.78	506.509	809.532	824.588	204.373	213.278	1.28841	1.29587	188.499	191.438	M	88	0	0	treatment	SONATA1	734874	729446	1	0.485	0.532	0.711	0.902	4.948	5.246	4.206	4.235	4.134	4.374	0	0	1.663	1.692	8.852	9.086	20.842	20.876	0.453	0.478	0.796	0.918	5.43	5.469	4.217	4.308	4.093	4.199	0
228	19-235-10587	486.049	488.786	682.721	683.853	234.43	237.456	1.35283	1.36144	169.923	170.637	F	94	0	0	treatment	SONATA1	734443	727471	0	0.549	0.588	1.379	1.518	5.007	5.152	3.763	3.796	4.264	4.347	0	0	1.772	1.819	8.097	8.4	20.111	20.786	0.52	0.568	1.446	1.455	5.082	5.117	3.593	3.637	3.825	3.905	0
229	19-236-10590	556.708	558.105	817.236	823.855	276.596	280.922	1.18869	1.19994	199.267	202.699	M	106	7	9	treatment	SONATA1	734576	727562	1	0.659	0.716	1.547	1.678	6.362	6.572	4.771	4.775	4.553	4.696	0	0	2.118	2.181	9.865	9.917	24.482	24.94	0.483	0.493	1.716	1.747	6.355	6.443	4.762	4.86	4.843	4.923	0
231	19-237-10594	562.625	566.663	683.779	696.203	242.04	254.152	1.24785	1.25077	194.055	198.208	M	97	9	3	treatment	AVANTO	734638	727315	1	0.543	0.603	0.914	1.465	5.127	5.135	4.107	4.407	3.969	4.13	0	0	1.866	1.956	8.362	8.515	25.159	25.504	0.529	0.554	1.381	1.45	5.153	5.243	4.456	4.554	4.136	4.314	0
232	19-237-10595	536.646	539.732	671.58	677.847	203.442	206.104	1.27061	1.28139	174.252	175.722	M	119	7	2	treatment	AVANTO	734638	726683	1	0.614	0.633	1.596	1.733	4.387	4.517	4.151	4.194	3.727	3.931	0	0	1.541	1.591	8.464	8.473	24.857	24.951	0.495	0.527	1.383	1.53	4.456	4.592	4.162	4.26	3.837	3.893	0
233	19-238-10599	529.725	535.108	791.141	793.251	184.027	193.754	1.24781	1.25271	185.787	185.913	M	103	7	7	treatment	AVANTO	734701	730210	0	0.645	0.7	1.199	1.243	5.745	5.781	4.169	4.35	3.995	4.078	0	0	2.217	2.264	9.288	9.325	22.432	23.239	0.573	0.576	1.176	1.302	5.53	5.616	4.674	4.765	4.13	4.271	0
234	19-239-10603	543.137	543.137	705.934	705.934	231.654	231.654	1.32059	1.32059	179.165	179.165	M	91	6	7	treatment	SONATA1	734519	726788	1	0.669	0.669	1.428	1.428	4.469	4.469	3.687	3.687	4.129	4.129	0	0	1.814	1.814	7.816	7.816	22.52	22.52	0.518	0.518	1.361	1.361	4.434	4.434	3.898	3.898	4.458	4.458	0
236	19-24-1028	415.463	420.268	707.448	713.545	172.411	182.094	1.56354	1.57017	154.593	155.334	F	112	0	0	controle	SONATA1	734485	729742	1	0.482	0.483	1.164	1.234	4.927	5.111	3.799	3.867	3.552	3.721	0	0	1.744	1.746	8.008	8.04	16.973	17.594	0.431	0.455	1.277	1.361	4.724	4.737	4.039	4.057	3.461	3.837	0
237	19-241-10612	401.214	403.058	679.952	704.886	172.544	196.5	1.45665	1.45946	150.688	152.057	F	106	0	0	treatment	SONATA1	734559	728850	1	0.435	0.479	0.648	0.802	3.949	4.02	3.687	3.721	3.779	3.97	0	0	1.573	1.633	7.927	8.057	18.64	19.251	0.478	0.493	0.425	0.521	4.213	4.337	3.762	3.798	3.635	3.767	0
238	19-243-10619	513.678	514.977	776.28	783.072	198.61	200.292	1.2854	1.29684	185.824	187.509	M	106	9	5	treatment	AVANTO	734610	728693	1	0.555	0.592	1.354	1.367	5.7	5.741	3.698	3.716	3.599	3.661	0	0	1.859	1.98	8.21	8.294	20.932	20.999	0.444	0.473	1.268	1.298	5.683	5.772	3.803	3.813	3.863	3.912	0
239	19-243-10620	465.341	467.778	744.73	753.574	176.787	186.446	1.2293	1.23251	186.173	188.161	F	121	0	0	treatment	AVANTO	734610	729556	1	0.595	0.636	1.209	1.232	5.751	5.752	3.516	3.54	3.614	3.796	0	0	1.821	2.054	7.805	7.934	22.14	22.317	0.373	0.441	0.901	1.224	5.519	5.593	3.542	3.552	4.033	4.072	0
241	19-244-10624	556.647	557.268	770.579	772.795	223.45	224.588	1.20155	1.21281	198.588	200.977	M	84	7	5	treatment	SONATA1	734933	727846	0	0.602	0.667	1.277	1.29	5.259	5.48	3.766	3.79	4.143	4.193	0	0	1.849	1.88	8.693	8.766	24.063	24.146	0.523	0.542	1.392	1.461	5.554	5.576	3.871	3.967	3.797	4.094	0
242	19-245-10627	440.34	447.179	752.686	755.225	190.793	193.083	1.47755	1.47764	171.458	175.288	M	100	4	9	treatment	AVANTO	734687	727714	0	0.512	0.548	0.894	0.934	4.439	4.55	2.852	2.894	3.421	3.597	0	0	1.19	1.223	7.608	7.67	19.437	19.582	0.465	0.48	1.351	1.381	4.317	4.331	2.955	3.025	4.082	4.148	0
243	19-245-10630	467.99	475.228	745.199	772.31	197.243	217.615	1.33255	1.33877	177.702	189.053	F	112	0	0	treatment	AVANTO	734687	729550	0	0.605	0.668	1.412	1.442	5.449	5.56	3.754	3.837	3.628	3.727	0	0	1.7	1.809	8.783	8.922	22.289	22.728	0.522	0.567	1.176	1.36	5.061	5.503	3.97	3.978	4.147	4.313	0
244	19-246-10633	487.559	489.137	717.11	717.288	179.408	183.057	1.3136	1.3142	177.455	177.966	M	70	9	9	treatment	AVANTO	734703	729248	1	0.516	0.524	0.86	0.964	4.914	5.046	3.335	3.402	3.605	3.666	0	0	1.653	1.657	7.251	7.662	20.785	20.883	0.439	0.443	1	1.436	4.891	5.014	3.523	3.552	4.056	4.363	0
246	19-247-10638	494.808	494.808	685.303	685.303	233.998	233.998	1.25661	1.25661	163.898	163.898	F	132	2	1	treatment	AVANTO	734681	726768	0	0.511	0.511	1.437	1.437	5.606	5.606	3.52	3.52	3.798	3.798	0	0	1.982	1.982	8.477	8.477	22.374	22.374	0.475	0.475	1.461	1.461	5.611	5.611	3.817	3.817	3.746	3.746	0
248	19-248-00021	637.238	640.13	751.717	824.806	240.197	298.736	1.04443	1.05821	209.374	240.685	M	78	5	7	treatment	SONATA1	734575	728194	1	0.77	0.811	1.379	1.911	7.003	7.324	3.965	4.21	5.345	5.522	0	0	2.257	2.269	8.974	8.99	26.978	27.229	0.487	0.497	1.267	1.471	6.97	7.319	4.382	4.806	4.973	5.087	0
249	19-248-10642	542.771	546.606	730.902	734.297	213.971	225.12	1.25746	1.25943	187.842	190.753	M	79	8	3	treatment	SONATA1	734575	728992	1	0.71	0.723	0.798	0.902	5.711	6.243	4.156	4.347	4.149	4.213	0	0	2.097	2.151	8.724	8.845	22.908	24.133	0.56	0.591	1.186	1.3	6.054	6.223	4.474	4.619	3.826	3.852	0
250	19-248-10643	546.871	547.992	672.055	677.386	203.219	206.897	1.32347	1.32761	176.718	177.095	F	116	8	3	treatment	SONATA1	734826	727451	1	0.618	0.637	1.513	1.665	6.068	6.113	4.073	4.086	4.038	4.059	0	0	2.042	2.097	8.706	8.901	22.212	22.487	0.503	0.601	1.388	1.589	5.886	6.125	3.762	4.402	3.637	3.691	0
252	19-249-10648	428.699	438.429	746.89	750.319	187.023	193.17	1.47113	1.47973	159.622	167.581	F	109	0	0	treatment	SONATA1	734653	730141	0	0.476	0.557	1.133	1.225	5.588	5.732	4.148	4.209	3.303	3.367	0	0	1.661	1.684	8.301	8.54	21.002	21.163	0.497	0.511	1.01	1.237	5.41	5.42	4.438	4.566	3.939	4.108	0
253	19-250-10653	478.782	481.592	835.21	843.729	171.628	180.864	1.38712	1.38915	182.506	183.819	F	103	6	3	treatment	AVANTO	734652	730347	1	0.552	0.642	0.816	0.953	5.061	5.129	3.368	4.201	3.705	3.809	0	0	1.659	1.747	8.236	8.238	19.773	20.01	0.419	0.499	1.297	1.304	5.279	5.299	4.269	4.297	3.808	3.931	0
254	19-253-10666	590.819	593.904	783.623	787.645	243.623	251.367	1.2806	1.28159	199.054	206.668	M	109	9	8	treatment	AVANTO	734731	728039	1	0.731	0.781	1.397	1.566	6.389	6.597	4.121	4.203	4.163	4.185	0	0	1.992	2.011	8.893	8.902	22.198	22.897	0.574	0.667	1.388	1.411	6.222	6.24	4.286	4.387	3.191	3.283	0
255	19-253-10667	390.901	392.667	613.274	622.43	191.867	197.695	1.60167	1.60612	141.463	147.455	F	94	0	0	treatment	AVANTO	734731	729192	1	0.513	0.517	0.907	0.987	4.925	4.983	3.1	3.134	3.285	3.359	0	0	1.568	1.631	7.48	7.573	18.497	19.237	0.387	0.428	1.038	1.102	4.827	4.83	3.128	3.192	3.208	3.409	0
256	19-254-10671	473.245	473.245	592.66	592.66	291.194	291.194	1.31732	1.31732	160.239	160.239	M	91	9	9	treatment	SONATA1	734477	730029	0	0.544	0.544	1.348	1.348	5.723	5.723	3.643	3.643	2.862	2.862	0	0	1.998	1.998	7.97	7.97	21.102	21.102	0.4	0.4	1.367	1.367	5.263	5.263	3.816	3.816	3.726	3.726	0
257	19-254-10673	480.73	483.953	687.909	692.318	225.758	227.823	1.25684	1.25992	161.631	164.007	F	119	8	6	treatment	SONATA1	734477	727335	1	0.484	0.515	1.685	1.695	5.053	5.17	3.767	3.902	3.787	3.817	0	0	1.832	1.863	7.956	7.977	22.743	22.808	0.432	0.469	1.561	1.628	4.796	4.872	3.809	3.815	4.166	4.209	0
258	19-255-10676	597.39	606.904	735.033	746.605	189.013	199.891	1.2496	1.2601	204.17	204.678	M	78	9	8	treatment	SONATA1	734534	728195	0	0.628	0.652	1.097	1.138	5.644	5.857	4.137	4.224	3.576	3.728	0	0	1.988	2.015	8.029	8.293	22.118	22.551	0.735	0.75	1.09	1.159	5.669	5.886	3.752	3.868	3.541	3.634	0
260	19-256-10680	490.76	492.886	781.461	808.092	240.732	258.828	1.3413	1.36399	188.149	194.88	M	88	9	8	treatment	SONATA1	734771	729563	1	0.543	0.588	1.327	1.691	5.597	5.759	3.756	3.907	3.21	3.572	0	0	1.8	1.929	8.432	8.612	20.708	21.501	0.423	0.427	1.306	1.314	5.561	5.833	3.843	4.015	4.353	4.402	0
261	19-256-10681	499.405	501.67	815.837	818.237	249.397	251.942	1.20006	1.20084	187.111	188.854	M	118	0	0	treatment	SONATA1	734771	728757	1	0.81	0.815	1.222	1.323	5.548	5.665	3.783	3.814	4.228	4.284	0	0	1.884	1.954	8.806	9.153	23.512	23.729	0.502	0.52	1.473	1.526	5.57	5.712	4.028	4.074	4.41	4.457	0
262	19-257-10684	534.9	534.916	689.139	697.981	227.739	232.235	1.22385	1.22688	197.857	204.767	M	84	9	5	treatment	SONATA1	734561	728098	1	0.567	0.599	1.098	1.374	4.83	5.126	3.217	3.377	3.18	3.213	0	0	1.855	1.93	8.773	8.89	21.414	21.842	0.414	0.489	1.741	1.851	4.999	5.106	3.522	3.527	3.321	3.433	0
263	19-257-10685	604.448	608.662	757.979	770.408	254.232	258.054	1.1711	1.17513	208.474	216.115	M	97	0	0	treatment	SONATA1	734561	727233	1	0.506	0.551	0.663	0.793	5.732	6.048	3.895	3.939	3.517	3.818	0	0	1.897	2.05	9.023	9.049	22.51	23.171	0.488	0.501	1.052	1.466	5.587	5.599	4.056	4.168	4.245	4.308	0
264	19-259-10694	514.973	515.147	768.035	774.338	175.077	178.637	1.27673	1.28408	185.875	186.808	M	97	2	1	treatment	SONATA1	734910	729405	0	0.448	0.48	1.284	1.292	5.4	5.446	4.541	4.795	3.049	3.123	0	0	1.841	1.957	7.709	7.815	22.293	22.444	0.405	0.417	1.413	1.482	5.496	5.5	4.869	4.921	4.152	4.283	0
265	19-259-10695	406.653	406.653	646.919	646.919	138.095	138.095	1.59153	1.59153	144.435	144.435	F	94	0	0	treatment	SONATA1	734685	730209	0	0.694	0.694	1.285	1.285	4.946	4.946	3.761	3.761	3.421	3.421	0	0	1.687	1.687	7.201	7.201	18.894	18.894	0.576	0.576	1.321	1.321	5.06	5.06	3.782	3.782	3.556	3.556	0
266	19-26-0013	543.898	553.41	814.857	826.482	242.208	246.161	1.19325	1.19912	209.827	219.073	M	109	0	0	controle	SONATA1	734589	730706	0	0.698	0.723	1.363	1.374	5.823	5.913	4.141	4.297	2.951	3.542	0	0	2.016	2.135	9.082	9.158	23.157	23.324	0.435	0.548	1.004	1.25	5.903	6.031	4.525	4.582	3.028	3.241	0
267	19-260-10699	558.059	558.352	764.008	776.647	231.112	241.453	1.18231	1.18253	188.018	189.222	M	122	6	3	treatment	AVANTO	734651	727512	0	0.715	0.72	1.433	1.621	5.086	5.208	4.318	4.383	4.222	4.377	0	0	1.967	2.031	8.961	9.088	24.796	25.546	0.598	0.619	0.662	1.065	5.262	5.344	4.365	4.518	4.31	4.363	0
268	19-260-10700	512.409	513.807	719.489	726.214	143.609	150.645	1.20276	1.20686	172.788	173.61	F	106	0	2	treatment	AVANTO	734651	728381	0	0.622	0.721	0.963	1.121	5.11	5.314	4.109	4.305	3.588	3.707	0	0	1.92	1.93	7.785	7.805	24.141	24.249	0.521	0.643	0.913	1.226	4.968	5.096	3.866	3.949	3.539	3.586	0
269	19-26-1030	600.671	612.644	851.227	874.557	215.459	216.682	1.16903	1.18293	206.798	211.143	M	115	0	0	controle	SONATA1	734875	729302	0	0.615	0.654	1.044	1.342	5.743	6.005	4.374	4.396	4.281	4.44	0	0	2	2	9.561	9.745	25.053	25.514	0.546	0.572	1.554	1.566	5.757	5.764	4.339	4.478	4.205	4.344	0
270	19-261-10703	466.099	476.127	739.059	750.669	189.981	210.14	1.47588	1.48278	189.127	206.034	M	103	6	5	treatment	SONATA1	734721	728311	1	0.628	0.657	1.368	1.534	4.339	4.584	3.291	3.34	3.146	3.365	0	0	1.728	1.746	6.87	6.995	16.102	16.859	0.345	0.383	0.646	0.684	3.427	3.9	3.319	3.402	2.867	2.932	0
273	19-262-10707	559.615	560.218	756.245	763.994	185.844	193.714	1.20579	1.20693	191.192	193.574	M	106	6	4	treatment	AVANTO	734845	727252	1	0.591	0.638	1.069	1.659	5.34	5.768	4.174	4.312	3.831	3.872	0	0	1.79	1.989	9.036	9.051	23.466	23.705	0.543	0.572	1.66	2.205	5.52	5.717	4.251	4.393	3.796	4	0
275	19-264-10715	644.28	644.789	727.396	734.747	223.214	228.146	1.18153	1.18295	197.501	198.567	M	87	8	8	treatment	AVANTO	734715	727659	1	0.735	0.825	1.492	1.757	5.73	5.775	4.363	4.384	4.163	4.239	0	0	1.96	1.99	8.977	9.153	24.758	25.07	0.62	0.636	1.294	1.384	5.65	5.752	4.497	4.499	4.316	4.382	0
279	19-266-00018	386.026	386.308	667.76	669.147	174.608	174.649	1.6053	1.63148	149.181	150.422	F	103	9	6	treatment	SONATA1	734945	730262	0	0.489	0.56	1.254	1.277	5.354	5.465	4.032	4.064	3.379	3.47	0	0	1.627	1.676	7.093	7.242	16.963	17.021	0.36	0.365	1.151	1.16	5.156	5.348	4.125	4.204	3.304	3.365	0
280	19-266-10723	557.152	558.693	766.483	767.389	243.195	247.973	1.3396	1.34301	182.523	185.807	M	116	9	7	treatment	SONATA1	734568	726524	0	0.553	0.573	1.567	1.666	6.023	6.22	4.134	4.254	3.448	3.545	0	0	1.845	1.864	8.614	8.676	20.407	21.296	0.376	0.463	1.614	1.634	5.678	5.8	4.147	4.159	3.517	3.606	0
281	19-266-10724	438.201	439.742	658.368	658.977	212.349	212.681	1.45015	1.4528	153.858	155.817	F	119	8	5	treatment	SONATA1	734568	727220	0	0.597	0.6	1.373	1.497	4.903	4.993	3.756	4.135	3.621	3.65	0	0	1.653	1.727	7.512	7.667	18.355	18.691	0.448	0.45	1.309	1.317	4.992	5.07	4.213	4.227	3.723	3.795	0
282	19-269-00019	398.79	404.366	769.613	774.003	165.586	166.226	1.30492	1.31256	161.907	170.546	F	100	1	1	treatment	AVANTO	734710	730586	1	0.451	0.454	1.064	1.185	4.628	4.898	3.898	4.022	4.031	4.062	0	0	1.665	1.757	7.671	7.842	21.566	21.761	0.45	0.542	1.141	1.262	4.644	4.726	4.131	4.287	4.029	4.229	0
283	19-269-10735	412.518	413.063	630.498	635.432	207.321	209.421	1.43887	1.44258	150.503	150.605	F	75	8	6	treatment	AVANTO	734710	728240	1	0.589	0.64	1.249	1.344	4.3	4.351	3.725	3.728	3.258	3.271	0	0	1.596	1.635	7.309	7.407	19.106	19.266	0.568	0.586	1.291	1.435	4.095	4.139	3.513	3.766	3.329	3.539	0
284	19-271-10743	492.878	508.641	564.931	674.783	292.056	357.673	1.2495	1.25408	156.328	159.984	M	85	8	8	treatment	SONATA1	734492	729890	0	0.711	0.756	1.202	1.325	6.074	6.122	3.381	3.651	3.595	3.927	0	0	1.831	1.866	8.71	9.363	21.796	21.991	0.598	0.628	0.989	1.164	5.816	6.048	3.529	3.832	4.36	4.41	0
286	19-271-10745	519.042	521.614	837.227	853.385	160.443	169.891	1.24329	1.24712	189.551	202.602	M	115	2	1	treatment	SONATA1	734492	729255	0	0.514	0.515	1.123	1.19	5.797	5.828	4.349	4.38	3.65	3.777	0	0	1.918	1.973	7.971	8.048	22.117	22.186	0.496	0.526	1.259	1.633	5.513	5.56	4.218	4.347	3.517	3.714	0
288	19-276-10766	519.619	519.878	792.848	808.333	191.589	196.54	1.34402	1.34499	202.636	210.196	M	94	0	0	treatment	SONATA1	734720	730147	1	0.62	0.622	1.206	1.411	5.259	5.289	3.263	3.327	3.251	3.321	0	0	1.922	1.951	8.623	8.749	19.777	20.651	0.51	0.511	1.282	1.3	5.042	5.097	3.519	3.6	4.037	4.158	0
290	19-277-10771	462.422	467.324	741.894	745.635	186.099	190.818	1.3648	1.36608	164.966	167.664	F	97	0	0	treatment	SONATA1	734588	729410	1	0.6	0.608	1.281	1.331	5.338	5.452	3.456	3.458	3.802	3.954	0	0	1.781	1.792	8.183	8.204	21.342	21.349	0.479	0.484	1.264	1.413	5.199	5.393	3.76	3.778	3.837	3.869	0
291	19-279-10778	492.183	505.698	698.071	765.632	177.881	249.861	1.37898	1.38408	179.725	182.766	M	103	8	5	treatment	SONATA1	734540	728791	1	0.454	0.477	1.285	1.293	5.48	5.507	3.672	3.8	3.708	3.708	0	0	1.769	1.781	8.308	8.358	21.396	21.492	0.432	0.457	1.43	1.678	5.768	5.771	3.776	4.043	3.919	4.319	0
292	19-279-10779	671.581	681.938	867.265	870.223	201.347	210.295	1.05818	1.07052	215.869	221.002	M	112	8	2	treatment	SONATA1	734925	729751	1	0.593	0.604	0.787	1.005	5.898	5.928	4.337	4.357	3.756	4.806	0	0	1.851	2.017	8.887	8.984	26.562	27.555	0.575	0.644	1.718	1.72	6.169	6.411	4.438	4.578	4.118	4.318	0
294	19-28-1032	649.672	653.097	851.878	857.683	204.897	210.089	1.09156	1.10145	213.986	216.174	M	88	0	0	controle	SONATA1	734657	729693	1	0.768	0.802	1.55	1.608	5.506	5.747	4.822	4.848	3.54	3.834	0	0	2.288	2.402	9.931	10.168	24.32	24.483	0.566	0.652	1.6	1.812	5.631	5.665	5.025	5.275	4.129	4.149	0
297	19-284-10798	543.615	545.146	816.01	816.078	202.298	206.078	1.18358	1.19429	197.911	198.272	M	82	7	6	treatment	AVANTO	734717	729172	0	0.7	0.727	1.293	1.319	5.368	5.552	4.175	4.218	3.597	3.723	0	0	2.028	2.055	9.827	9.874	24.669	24.803	0.493	0.504	1.226	1.29	5.346	5.355	4.371	4.393	4.239	4.299	0
300	19-288-10818	516.423	516.423	628.076	628.076	206.455	206.455	1.27359	1.27359	177.247	177.247	F	87	0	0	treatment	SONATA1	734604	725963	0	0.684	0.684	1.584	1.584	6.041	6.041	4.22	4.22	3.562	3.562	0	0	1.91	1.91	8.811	8.811	22.492	22.492	0.605	0.605	1.274	1.274	5.918	5.918	4.231	4.231	2.926	2.926	0
301	19-289-10821	496.156	497.244	634.55	669.277	199.447	235.714	1.388	1.39074	181.482	182.187	F	76	9	9	treatment	SONATA1	734833	728784	0	0.674	0.759	1.22	1.245	5.246	5.354	4.07	4.281	3.464	3.479	0	0	1.675	1.811	8.34	8.43	21.374	21.662	0.608	0.64	1.165	1.231	5.183	5.365	4.298	4.304	3.486	3.646	0
302	19-289-10822	534.475	536.176	735.607	736.31	203.631	207.18	1.29666	1.2984	180.569	182.859	M	70	0	0	treatment	SONATA1	734833	728784	0	0.585	0.592	1.308	1.42	5.084	5.273	3.841	3.96	4.015	4.031	0	0	1.513	1.792	8.174	8.234	21.657	21.912	0.453	0.551	1.528	1.625	5.315	5.338	4.236	4.273	3.99	4.122	0
305	19-29-1033	441.938	446.56	722.468	728.368	177.24	182.573	1.55454	1.57766	162.19	163.26	F	109	0	2	controle	SONATA1	734513	728966	1	0.562	0.584	1.238	1.325	4.733	4.865	4.267	4.528	3.46	3.51	0	0	1.575	1.655	7.739	7.891	16.841	17.87	0.461	0.473	1.118	1.622	4.942	5.202	4.681	4.827	3.176	3.193	0
307	19-30-1034	430.296	431.632	659.506	659.883	194.573	195.675	1.50941	1.51726	156.867	157.027	F	94	0	0	controle	SONATA1	734429	728696	0	0.531	0.539	1.228	1.327	4.904	4.973	3.522	3.579	3.781	3.895	0	0	1.554	1.602	7.788	7.94	18.368	18.577	0.444	0.452	1.24	1.486	4.602	4.849	3.624	3.704	3.848	3.867	0
308	19-30-1133	413.699	419.423	624.867	629.837	207.909	209.423	1.49946	1.50626	148.042	151.128	F	135	0	0	controle	SONATA1	734429	728064	0	0.653	0.661	1.421	1.446	4.629	4.894	4.276	4.466	3.372	3.438	0	0	1.797	1.849	7.479	7.526	18.924	19.171	0.549	0.552	1.239	1.333	4.802	4.886	4.395	4.536	3.776	3.879	0
312	19-34-1082	494.664	495.497	719.884	723.368	219.651	220.349	1.40126	1.40313	169.657	170.901	F	106	0	0	controle	SONATA1	734527	728008	1	0.66	0.674	1.199	1.256	4.745	4.786	3.964	4.015	3.996	4.129	0	0	1.711	1.804	8.054	8.352	20.123	20.409	0.49	0.517	1.268	1.272	4.673	4.767	4.28	4.283	4.421	4.507	0
313	19-35-1039	495.332	500.78	733.282	762.148	196.564	236.165	1.22551	1.23075	176.069	177.649	F	100	0	0	controle	SONATA1	734533	728653	1	0.77	0.809	1.144	1.284	5.6	5.782	4.457	4.5	3.72	3.941	0	0	1.926	1.985	9.089	9.268	24.646	24.994	0.514	0.541	1.329	1.503	5.789	5.917	4.646	4.692	4.047	4.193	0
315	19-37-0008	457.253	460.214	684.471	687.229	202.652	204.06	1.40062	1.40481	165.277	167.993	F	147	0	2	controle	SONATA1	734539	727041	1	0.635	0.675	0.97	1.109	5.269	5.295	3.319	3.435	4.007	4.261	0	0	1.687	1.72	8.734	8.853	18.682	18.741	0.51	0.535	1.063	1.185	5.039	5.078	3.408	3.486	4.045	4.146	0
316	19-37-1041	481.175	488.325	695.879	714.362	216.493	216.978	1.27533	1.32345	174.531	177.257	F	118	0	0	controle	SONATA1	734539	728432	1	0.57	0.58	1.416	1.595	5.229	5.406	3.443	3.464	3.581	3.644	0	0	1.908	1.915	8.386	8.621	18.965	19.919	0.575	0.625	1.48	1.508	5.113	5.477	3.606	3.614	3.556	3.72	0
317	19-38-1042	488.917	491.971	725.766	726.665	226.498	231.139	1.25258	1.25322	175.767	178.345	F	115	0	0	controle	SONATA1	734608	728600	1	0.718	0.728	1.177	1.377	5.751	6.019	4.21	4.217	4.21	4.3	0	0	1.981	2.015	9.097	9.204	22.661	22.837	0.598	0.621	1.236	1.239	6.135	6.278	4.391	4.513	3.489	3.509	0
319	19-39-1137	470.324	471.166	690.444	693.98	211.883	213.858	1.50043	1.50749	163.108	165.651	F	75	0	0	controle	SONATA1	734506	727949	0	0.515	0.546	0.943	1.255	4.829	5.005	3.557	3.57	4.118	4.174	0	0	1.712	1.713	8.301	8.316	19.047	19.576	0.487	0.507	1.376	1.388	4.624	4.887	3.773	3.798	4.118	4.127	0
320	19-4-0003	479.897	485.949	636.51	648.695	191.386	196.119	1.38192	1.3834	156.795	158.321	F	78	0	0	controle	SONATA1	734447	726271	0	0.561	0.612	1.55	1.57	5.35	5.355	3.926	4.089	3.722	3.735	0	0	1.846	1.848	8.083	8.148	21.698	21.845	0.506	0.676	1.523	1.61	5.271	5.37	4.058	4.143	3.65	3.741	0
323	19-40-1121	491.449	496.801	678.854	687.411	207.799	216.526	1.35189	1.36487	164.114	164.952	F	125	0	0	controle	SONATA1	734414	727558	1	0.61	0.626	1.409	1.438	5.163	5.219	3.831	3.917	3.944	4.076	0	0	1.754	1.86	8.306	8.472	22.565	23.32	0.572	0.586	1.34	1.386	5.1	5.116	3.966	4.105	4.351	4.36	0
324	19-41-1045	504.476	506.232	670.316	682.293	221.794	226.112	1.38431	1.395	175.444	178.188	F	115	0	0	controle	SONATA1	734554	728416	1	0.64	0.659	1.194	1.35	4.74	4.797	3.623	3.637	4.283	4.314	0	0	1.729	1.741	8.731	8.759	19.565	20.341	0.452	0.5	1.207	1.363	4.807	4.886	3.797	3.847	4.388	4.549	0
325	19-41-1136	501.647	502.507	734.942	739.538	206.243	211.918	1.3475	1.35552	176.864	177.291	F	106	0	0	controle	SONATA1	734652	729520	1	0.585	0.639	1.052	1.27	5.036	5.085	3.465	3.547	4.203	4.207	0	0	1.759	1.772	8.963	9.1	21.411	21.533	0.415	0.534	1.126	1.429	5.113	5.177	3.707	3.788	4.23	4.335	0
326	19-44-1135	425.313	425.729	713.805	715.547	229.885	230.399	1.52523	1.52836	155.184	156.122	F	118	0	0	controle	AVANTO	734667	728630	0	0.555	0.584	1.168	1.279	4.066	4.146	3.7	3.764	3.31	3.347	0	0	1.608	1.668	7.006	7.105	18.31	18.686	0.335	0.354	1.447	1.456	4.273	4.274	3.756	3.767	3.505	4.109	0
327	19-45-1049	541.985	542.741	728.137	729.845	208.422	210.361	1.22782	1.22983	178.488	178.716	M	112	0	0	controle	SONATA1	734407	728326	0	0.593	0.615	1.284	1.306	5.376	5.631	4.499	4.57	3.901	4.108	0	0	2.07	2.123	8.951	8.959	22.983	23.245	0.534	0.545	1.49	1.609	5.276	5.457	4.764	4.854	4.015	4.2	0
328	19-47-1051	502.065	502.161	668.107	670.646	194.049	198.042	1.39017	1.39264	160.723	161.767	F	97	0	0	controle	SONATA1	734526	728600	1	0.655	0.674	1.261	1.436	4.828	4.996	3.951	4.345	4.115	4.121	0	0	1.789	1.848	7.932	8.238	21.312	21.644	0.522	0.548	1.532	1.594	4.772	4.791	4.506	4.636	4.28	4.428	0
330	19-48-1053	405.045	406.136	698.686	710.186	145.938	146.739	1.5978	1.63178	155.037	156.541	F	109	0	0	controle	SONATA1	734420	730040	1	0.519	0.587	0.697	0.726	5.072	5.145	3.641	3.752	2.681	2.756	0	0	1.664	1.69	7.148	7.301	15.882	16.185	0.455	0.458	0.815	0.823	4.762	4.931	3.808	3.902	3.485	3.584	0
331	19-49-1054	606.775	610.231	892.894	894.825	202.039	206.161	1.12356	1.12593	208.419	214.471	M	124	0	0	controle	SONATA1	734470	729442	1	0.695	0.708	0.986	1.091	6.042	6.149	4.455	4.539	3.301	3.391	0	0	2.088	2.098	8.995	9.035	24.704	26.006	0.547	0.597	1.325	1.535	5.973	6.05	4.717	4.739	2.925	3.299	0
332	19-50-1055	496.251	513.261	705.488	723.902	178.979	205.906	1.33645	1.33993	191.401	195.574	M	97	0	0	controle	SONATA1	734582	729726	0	0.494	0.542	1.231	1.271	4.907	4.955	3.764	3.837	4.168	4.173	0	0	1.723	1.818	8.163	8.217	20.39	20.505	0.401	0.431	1.024	1.081	4.852	4.899	4.045	4.102	4.102	4.448	0
333	19-51-0012	387.439	387.451	727.079	732.686	141.3	144.008	1.48077	1.49376	152.808	153.858	F	100	0	0	controle	SONATA1	734547	730347	1	0.509	0.571	1.312	1.355	5.008	5.093	3.684	3.748	3.41	3.524	0	0	1.633	1.729	8.089	8.164	18.59	18.805	0.443	0.472	1.303	1.458	5.01	5.11	3.594	4.021	3.593	3.671	0
334	19-51-1056	497.852	498.254	813.102	816.883	197.999	199.137	1.22707	1.23395	183.928	187.897	M	97	0	0	controle	SONATA1	734547	729365	1	0.654	0.685	1.408	1.415	5.849	5.918	4.731	5.026	3.873	3.951	0	0	2.003	2.155	9.638	9.79	22.521	22.559	0.443	0.448	1.603	1.696	5.94	6.04	4.968	5.02	3.737	3.779	0
335	19-57-1063	514.731	515.057	718.714	718.984	239.799	240.425	1.24819	1.25075	173.429	175.9	F	97	0	0	controle	SONATA1	734723	728436	0	0.624	0.675	1.417	1.607	4.691	4.783	3.118	3.118	3.916	3.936	0	0	2.003	2.015	8.187	8.228	21.13	21.796	0.559	0.612	1.57	1.722	4.873	5.051	3.288	3.297	4.178	4.179	0
340	19-62-1072	606.325	611.244	758.629	765.068	239.842	246.395	1.12451	1.12912	199.93	202.936	M	103	0	0	controle	SONATA1	734945	726499	1	0.793	0.831	1.694	1.975	6.009	6.06	4.159	4.221	4.227	4.276	0	0	2.312	2.315	10.359	10.379	25.501	25.991	0.55	0.598	1.58	1.65	5.914	6.016	4.44	4.505	4.357	4.378	0
343	19-65-1075	489.615	489.641	629.353	637.134	216.798	216.919	1.28638	1.29099	155.45	156.474	F	100	0	0	controle	SONATA1	734609	726974	1	0.509	0.524	1.175	1.197	4.622	4.724	3.417	3.454	4.132	4.136	0	0	1.673	1.693	7.648	7.666	20.226	20.933	0.391	0.416	1.436	1.484	4.656	4.691	3.489	3.495	4.386	4.564	0
344	19-65-1076	492.6	497.407	647.381	655.329	204.167	213.956	1.45024	1.46491	157.389	163.174	F	100	0	0	controle	SONATA1	734609	727793	1	0.45	0.461	1.186	1.262	4.843	4.993	3.656	3.759	3.742	3.934	0	0	1.605	1.685	7.637	7.71	18.657	19.206	0.407	0.455	1.344	1.506	5.052	5.079	3.79	3.862	3.895	3.968	0
345	19-67-0010	594.459	598.339	891.733	901.665	165.189	182.256	1.21871	1.22002	207.576	209.915	M	109	0	0	controle	SONATA1	734853	730534	1	0.625	0.641	1.379	1.498	6.807	6.936	3.837	3.955	4.411	4.633	0	0	2.004	2.016	9.733	9.804	24.169	24.55	0.556	0.657	1.389	1.422	6.28	6.434	4.087	4.127	4.754	5.015	0
346	19-67-1079	497.51	500.585	746.779	747.787	193.962	196.562	1.41394	1.41518	179.1	180.007	F	109	0	0	controle	SONATA1	734853	729236	1	0.588	0.603	1.3	1.429	5.152	5.219	3.774	3.807	3.964	3.984	0	0	1.668	1.688	8.204	8.312	19.841	20.478	0.534	0.581	1.383	1.563	5.529	5.621	3.69	3.921	3.961	4.02	0
347	19-67-1080	510.27	515.785	757.085	772.977	213.602	217.607	1.38564	1.3917	180.151	194.941	F	87	0	2	controle	SONATA1	734541	727922	1	0.536	0.584	1.203	1.302	5.38	5.411	3.938	3.971	3.857	4.168	0	0	1.666	1.696	8.421	8.472	18.879	19.846	0.503	0.528	1.276	1.32	5.089	5.27	4.066	4.088	3.786	3.87	0
348	19-67-1090	497.773	498.975	736.28	746.095	181.082	187.551	1.43883	1.44272	171.859	172.582	F	103	0	0	controle	SONATA1	734541	727352	1	0.594	0.622	1.146	1.284	5.283	5.452	3.84	3.848	3.966	4.059	0	0	1.84	1.841	8.478	8.592	21.65	21.654	0.507	0.552	1.212	1.307	5.405	5.516	3.906	4.043	3.962	4.021	0
350	19-68-1147	530.246	533.782	697.278	707.007	227.178	231.943	1.30813	1.30907	186.975	197.535	F	100	1	1	controle	SONATA1	734644	727095	1	0.482	0.556	1.126	1.19	5.235	5.503	3.796	3.876	3.962	3.963	0	0	1.897	1.96	8.624	8.812	23.257	23.542	0.5	0.568	1.559	1.733	5.279	5.291	3.836	3.868	4.044	4.044	0
351	19-69-1085	434.108	437.245	688.752	697.865	188.93	191.535	1.48907	1.50649	164.521	164.657	F	113	0	0	controle	SONATA1	734573	728164	0	0.436	0.559	0.797	0.996	4.582	4.772	4.165	4.34	3.469	3.655	0	0	1.695	1.705	7.601	7.675	17.733	18.322	0.528	0.595	1.112	1.198	4.658	4.791	3.977	4.513	3.814	3.876	0
354	19-70-1093	457.004	458.634	616.793	627.099	200.217	201.362	1.46827	1.48813	157.12	157.241	F	97	2	1	controle	SONATA1	734590	725972	1	0.667	0.73	1.135	1.258	4.778	4.931	3.259	3.379	3.549	3.652	0	0	1.74	1.743	7.938	7.977	20.346	20.69	0.556	0.57	1.209	1.328	4.843	4.973	3.334	3.54	3.289	3.487	0
357	19-71-1091	531.308	534.394	681.005	683.297	230.361	232.415	1.33534	1.33823	170.437	171.622	F	119	1	1	controle	SONATA1	734583	726212	1	0.522	0.56	1.065	1.264	4.924	5.06	3.439	3.474	3.626	3.661	0	0	1.675	1.724	8.355	8.433	20.766	20.79	0.476	0.504	1.06	1.305	5.048	5.106	3.534	3.603	3.558	3.638	0
358	19-72-1089	504.504	506.083	655.815	659.457	200.183	203.74	1.31226	1.34021	173.308	175.633	M	125	1	1	controle	SONATA1	734807	726795	0	0.438	0.497	1.417	1.465	5.346	5.397	3.363	3.371	3.813	3.919	0	0	1.689	1.778	8.424	8.565	20.657	21.924	0.392	0.447	1.333	1.343	5.064	5.154	3.532	3.542	4.01	4.035	0
360	19-73-1094	449.469	451.247	620.721	623.888	200.942	203.259	1.60253	1.62102	151.761	152.925	F	87	0	0	controle	SONATA1	734597	727384	0	0.455	0.466	1.033	1.223	5.244	5.342	3.121	3.199	2.992	3.339	0	0	1.72	1.746	7.186	7.257	17.309	17.413	0.385	0.424	1.062	1.095	5.118	5.211	3.314	3.317	3.485	3.648	0
361	19-76-1100	495.245	498.551	728.29	734.252	206.463	211.788	1.35593	1.35647	165.487	169.748	F	91	0	0	controle	SONATA1	734589	728077	1	0.533	0.556	1.366	1.494	4.478	4.611	3.58	3.585	3.701	3.735	0	0	1.694	1.727	8.58	8.642	20.516	20.63	0.517	0.569	1.486	1.677	4.561	4.661	3.565	3.619	3.917	3.93	0
362	19-76-1120	564.847	577.602	763.289	786.046	252.152	261.402	1.17659	1.18456	196.347	205.376	M	109	0	0	controle	SONATA1	734569	726927	1	0.412	0.493	1.625	1.725	5.663	5.838	4.328	4.345	3.992	4.029	0	0	1.898	1.96	9.163	9.238	24.03	24.916	0.429	0.514	1.481	1.665	5.367	5.457	4.34	4.369	3.955	3.971	0
363	19-78-1107	616.953	620.178	775.541	777.306	271.389	272.473	1.26981	1.27952	199.849	203.706	F	94	0	0	controle	SONATA1	734574	728067	1	0.709	0.758	1.436	1.436	5.588	5.722	4.061	4.078	3.535	3.687	0	0	1.94	1.965	8.465	8.642	21.503	21.793	0.624	0.671	1.672	1.761	5.632	5.656	4.045	4.102	4.398	4.434	0
364	19-78-1109	483.555	483.881	679.973	704.294	180.774	209.591	1.41109	1.41363	169.04	176.626	F	88	0	0	controle	SONATA1	734847	729070	1	0.646	0.678	1.284	1.312	4.616	4.744	4.013	4.015	3.649	3.701	0	0	1.605	1.624	7.989	8.058	19.379	20.052	0.523	0.528	1.394	1.414	4.52	4.554	4.152	4.177	4.023	4.188	0
365	19-78-1111	624.824	633.382	790.385	803.577	257.218	261.884	1.19304	1.20401	210.776	217.585	M	125	0	2	controle	SONATA1	734574	727352	1	0.65	0.752	1.26	1.402	6.034	6.281	4.898	5.037	3.92	3.985	0	0	2.062	2.084	9.334	9.467	21.439	21.927	0.548	0.683	1.576	1.892	6.311	6.432	5.132	5.235	4.022	4.152	0
366	19-79-1108	530.937	538.147	867.151	907.998	208.14	252.425	1.21495	1.21564	192.903	195.403	M	115	0	0	controle	SONATA1	734869	729643	1	0.724	0.764	1.223	1.466	5.952	6.134	4.715	4.724	3.858	4.442	0	0	2.033	2.152	10.068	10.315	23.599	24.389	0.508	0.579	1.361	1.38	6.287	6.369	4.534	4.816	4.479	4.609	0
367	19-79-1110	452.674	453.371	700.207	714.153	188.35	206.514	1.46178	1.4679	160.056	165.794	F	109	0	0	controle	SONATA1	734625	728545	1	0.56	0.58	1.274	1.331	5.23	5.334	4.016	4.074	3.392	3.594	0	0	1.76	1.85	8.367	8.437	20.988	21.959	0.448	0.472	1.191	1.486	4.99	5.015	3.997	4.101	3.936	3.955	0
368	19-79-1159	465.212	472.594	648.05	654.113	183.373	186.682	1.45818	1.468	155.005	157.514	F	128	0	0	controle	SONATA1	734652	727232	1	0.569	0.586	1.542	1.548	5.112	5.238	3.347	3.484	3.95	3.99	0	0	1.723	1.793	8.571	8.679	20.496	20.647	0.406	0.486	1.522	1.661	4.846	5.026	3.585	3.675	3.952	4.068	0
371	19-802-8005	553.877	557.433	774.409	785.324	198.053	209.596	1.17533	1.194	189.053	194.018	M	103	1	2	controle	SONATA1	734925	728331	1	0.685	0.757	1.33	1.364	5.901	6.09	4.269	4.309	3.63	3.739	0	0	2.004	2.004	9.616	9.788	23.147	23.884	0.45	0.53	0.971	1.225	5.798	5.953	4.406	4.539	3.971	4.152	0
372	19-803-8008	525.659	528.284	783.798	787.039	172.738	173.997	1.20472	1.21161	187.987	189.5	M	100	0	0	controle	SONATA1	734948	729724	1	0.721	0.726	0.94	0.977	6.128	6.167	3.971	4.115	3.804	3.805	0	0	2.007	2.151	8.603	8.72	23.798	23.934	0.576	0.583	1.791	1.922	5.937	6.291	4.066	4.095	3.7	4.145	0
373	19-804-8011	530.603	545.391	754.443	816.678	197.682	260.509	1.22638	1.23155	194.168	195.992	M	100	0	0	controle	SONATA1	735007	729580	0	0.707	0.754	1.149	1.46	6.257	6.423	4.334	4.588	4.815	4.867	0	0	2.143	2.165	8.698	8.865	24.262	24.552	0.414	0.49	1.518	1.521	6.425	6.875	4.912	5.182	4.482	4.598	0
374	19-804-8012	546.199	548.904	766.555	780.253	243.774	259.156	1.25057	1.25097	186.347	186.705	M	91	0	0	controle	SONATA1	735007	730264	0	0.729	0.865	1.102	1.338	6.527	6.528	4.07	4.18	4.1	4.133	0	0	2.048	2.071	8.811	8.817	23.4	24.228	0.574	0.656	1.095	1.459	6.338	6.574	4.305	4.493	4.934	4.984	0
378	19-807-8022	505.229	505.962	707.755	709.823	208.198	208.247	1.27976	1.29776	172.442	175.232	M	94	0	0	controle	SONATA1	734980	728679	0	0.6	0.696	0.988	1.025	5.849	6.143	4.094	4.226	3.851	3.905	0	0	1.689	1.778	8.191	8.214	24.397	24.493	0.466	0.508	1.31	1.376	6.047	6.144	4.149	4.202	3.923	3.941	0
382	19-810-8030	533.016	543.917	783	820.128	221.689	256.057	1.30502	1.30767	203.714	211.815	M	88	0	0	controle	SONATA1	735036	729553	1	0.64	0.686	1.095	1.172	6.992	7.044	4.511	4.829	3.402	3.603	0	0	1.965	2.031	8.649	8.741	22.926	23.608	0.499	0.504	1.284	1.458	6.551	6.795	5.154	5.154	3.14	3.402	0
383	19-81-1115	618.011	622.285	884.375	884.895	278.831	279.063	1.07887	1.08925	214.81	218.465	M	109	0	0	controle	SONATA1	734702	726839	1	0.56	0.577	1.398	1.512	3.948	4.114	4.302	4.322	4.172	4.191	0	0	1.78	1.815	8.717	8.786	25.164	25.375	0.457	0.46	0.785	0.939	3.865	3.933	4.289	4.464	4.997	5.167	0
384	19-81-1116	505.963	507.698	729.378	730.275	237.515	239.493	1.31011	1.31764	173.174	176.223	F	109	0	0	controle	SONATA1	734702	727243	1	0.499	0.515	1.521	1.703	3.593	3.647	3.53	3.565	4.222	4.366	0	0	1.596	1.716	7.779	7.785	22.631	22.938	0.419	0.449	1.692	1.821	3.744	3.854	3.545	3.609	4.268	4.367	0
386	19-812-8034	549.665	551.814	794.102	800.461	172.532	176.179	1.20351	1.21286	198.36	199.877	M	115	0	0	controle	SONATA1	735094	730344	0	0.467	0.661	1.068	1.151	5.409	5.53	4.427	4.571	3.992	4.043	0	0	1.959	1.986	9.344	9.378	22.64	22.944	0.583	0.614	1.408	1.659	5.109	5.189	4.427	4.431	4.494	4.576	0
387	19-814-8040	454.365	459.146	721.038	723.047	164.619	165.588	1.47504	1.48023	170.407	174.865	M	79	0	0	controle	SONATA1	735134	730141	1	0.389	0.453	1.373	1.66	4.978	5.949	3.374	3.418	3.68	3.8	0	0	1.714	1.893	7.379	7.59	17.614	18.018	0.263	0.385	1.3	1.33	5.903	6.219	3.651	3.661	3.982	4.007	0
388	19-815-8042	526.998	531.393	839.782	840.004	201.36	202.929	1.277	1.28285	194.322	195.07	M	97	3	0	controle	SONATA1	735108	730237	0	0.475	0.523	0.98	0.992	5.557	5.672	3.97	3.986	3.182	3.837	0	0	1.812	1.83	9.558	9.734	23.151	23.594	0.463	0.499	1.67	1.743	5.577	5.811	4.038	4.086	4.289	4.419	0
397	19-821-8063	514.284	522.026	699.573	736.529	288.666	302.129	1.2995	1.30145	181.821	189.089	M	106	3	0	controle	SONATA1	735134	730380	1	0.676	0.755	0.903	1.097	5.882	6.15	4.108	4.185	3.867	3.953	0	0	1.913	1.964	9.204	9.293	22.674	23.65	0.744	0.764	0.871	0.959	5.785	5.919	4.117	4.166	4.181	4.444	0
399	19-824-8071	509.499	511.798	674.24	687.467	215.911	227.381	1.36847	1.38271	169.151	173.408	M	88	0	0	controle	SONATA1	735150	729034	1	0.562	0.598	0.91	1.002	5.341	5.508	3.531	3.534	4.111	4.226	0	0	1.763	1.885	8.781	8.868	22.482	22.657	0.514	0.54	1.365	1.608	5.421	5.425	3.757	3.76	3.979	4.046	0
400	19-824-8072	540.799	546.078	726.824	728.35	209.257	220.144	1.32671	1.3295	176.967	184.77	M	100	2	0	controle	SONATA1	735150	729575	1	0.647	0.677	1.442	1.51	4.682	4.853	3.663	3.774	3.946	4.499	0	0	1.75	1.878	8.127	8.237	21.505	21.791	0.585	0.592	0.903	1.269	4.934	4.974	3.821	3.898	4.165	4.205	0
408	19-83-0032	493.183	493.212	827.353	832.723	180.388	184.84	1.2509	1.25331	187.344	188.907	F	103	0	0	controle	SONATA1	734847	730245	0	0.595	0.712	1.789	1.867	5.53	5.652	4.349	4.507	4.101	4.185	0	0	1.928	2.023	8.227	8.456	21.599	22.288	0.531	0.576	2.039	2.116	5.904	5.964	4.562	4.6	4.32	4.343	0
409	19-83-0033	427.957	430.714	694.855	700.862	191.146	196.065	1.53735	1.54112	155.499	158.404	F	97	0	0	controle	SONATA1	734716	728463	0	0.514	0.578	1.194	1.298	5.123	5.133	4.215	4.279	3.592	3.657	0	0	1.667	1.689	7.728	7.767	18.657	18.995	0.504	0.548	1.208	1.321	5.142	5.267	4.451	4.506	3.664	3.714	0
412	19-83-1118	570.702	573.687	795.071	798.573	246.801	256.114	1.20295	1.2168	195.942	197.028	M	103	0	0	controle	SONATA1	734716	727339	0	0.811	0.818	1.513	1.517	5.293	5.442	3.937	4.035	3.033	3.054	0	0	1.876	2.001	9.027	9.112	22.74	23.153	0.668	0.751	1.68	1.741	5.268	5.296	4.39	4.433	4.173	4.25	0
419	19-84-0030	497.841	499.728	696.911	700.133	207.819	210.823	1.28408	1.2879	168.092	169.074	F	87	0	0	controle	SONATA1	734686	726468	1	0.558	0.607	1.543	1.567	4.982	4.982	3.315	3.351	3.696	3.748	0	0	1.809	1.897	8.313	8.496	22.471	22.771	0.528	0.572	1.532	1.616	4.611	4.913	3.405	3.413	3.978	4.065	0
420	19-84-1119	500.92	501.37	665.346	668.867	222.835	228.938	1.31638	1.31968	180.828	185.537	F	87	0	0	controle	SONATA1	734686	727321	1	0.512	0.524	0.91	1.245	5.151	5.241	3.601	3.638	2.825	2.902	0	0	1.74	1.808	7.826	7.856	21.443	21.52	0.493	0.525	1.55	1.685	4.982	5.186	3.656	3.67	3.374	3.412	0
422	19-85-1122	536.059	538.886	774.94	776.758	224.255	224.475	1.31583	1.3176	189.295	189.442	M	109	0	0	controle	SONATA1	734770	727545	1	0.527	0.61	1.3	1.483	5.368	5.444	4.014	4.015	3.904	4.054	0	0	1.806	1.819	8.098	8.207	20.909	21.464	0.496	0.536	1.305	1.474	4.989	5.159	4.158	4.233	3.9	4.118	0
424	19-86-1144	459.224	460.13	777.713	781.555	213.822	223.097	1.35913	1.36464	176.785	176.964	M	106	0	0	controle	SONATA1	734645	728892	1	0.571	0.578	1.012	1.071	5.084	5.1	3.59	3.635	3.208	3.397	0	0	1.64	1.694	7.202	7.323	21.832	21.998	0.408	0.473	1.107	1.157	4.875	4.978	3.582	3.589	3.72	4.032	0
426	19-88-0020	525.96	527.472	788.392	790.937	325.806	326.405	1.26308	1.2719	208.22	208.976	M	103	0	2	controle	SONATA1	734632	725486	1	0.368	0.435	1.538	1.584	5.204	5.349	4.168	4.323	3.564	3.651	0	0	1.714	1.755	7.613	7.75	22.231	22.852	0.376	0.456	1.574	1.62	5.372	5.495	3.559	3.774	3.336	3.444	0
427	19-88-0021	493.235	506.199	705.521	711.695	318.323	318.858	1.35234	1.36814	193.221	204.42	M	103	1	2	controle	SONATA1	734805	724131	1	0.461	0.484	1.003	1.107	5.698	5.727	4.028	4.229	3.101	3.161	0	0	1.792	1.797	6.766	6.874	20.788	21.737	0.265	0.376	1.641	1.659	5.682	5.709	3.489	3.667	3.921	3.933	0
428	19-88-1146	415.119	417.152	758.767	758.943	203.285	203.563	1.59612	1.5988	167.622	171.909	F	106	0	0	controle	SONATA1	734632	727127	1	0.366	0.425	1.037	1.077	4.256	4.5	3.021	3.121	2.517	2.577	0	0	1.468	1.474	6.943	6.994	18.432	19.103	0.245	0.289	1.25	1.365	4.455	4.528	3.554	3.785	3.147	3.168	0
429	19-90-1149	520.748	521.635	705.43	706.863	222.927	228.086	1.38698	1.38954	172.609	173.551	F	109	0	0	controle	SONATA1	734643	727329	1	0.553	0.557	1.472	1.51	5.049	5.144	3.381	3.451	3.389	3.403	0	0	1.704	1.744	7.974	8.07	20.128	20.337	0.525	0.544	1.393	1.42	4.91	4.959	3.523	3.572	3.348	3.581	0
430	19-90-1150	584.897	587.36	728.098	745.624	236.432	242.52	1.19171	1.19628	185.454	186.998	F	106	1	1	controle	SONATA1	734643	726779	1	0.628	0.655	1.439	1.445	5.471	5.538	3.885	3.976	2.856	2.969	0	0	2.044	2.052	9.207	9.257	25.212	25.655	0.62	0.693	1.548	1.7	5.441	5.581	3.951	3.966	3.566	3.724	0
433	19-91-1151	537.733	539.874	674.921	677.033	218.339	218.594	1.33036	1.33195	178.785	179.167	F	125	0	0	controle	SONATA1	734650	726057	0	0.516	0.528	1.361	1.428	4.782	4.909	3.72	3.751	4.401	4.494	0	0	1.719	1.789	8.312	8.417	21.182	21.533	0.496	0.511	1.521	1.727	4.646	4.691	3.758	3.943	4.398	4.464	0
435	19-92-1154	425.95	427.011	602.99	605.649	167.846	170.218	1.56899	1.57052	146.269	149.665	F	103	0	0	controle	SONATA1	734594	727491	0	0.557	0.558	0.982	1.02	5.103	5.334	3.514	3.597	3.583	3.608	0	0	1.641	1.663	7.516	7.639	19.419	19.857	0.456	0.48	1.076	1.505	5.335	5.455	3.7	3.768	3.194	3.297	0
437	19-96-1161	559.465	559.567	729.576	730.457	235.441	235.967	1.26942	1.27307	185.279	186.394	M	122	0	0	controle	SONATA1	734672	727423	0	0.695	0.732	1.16	1.241	5.464	5.52	3.739	3.789	4.148	4.316	0	0	1.987	2.058	7.766	7.798	23.252	23.576	0.493	0.512	0.977	1.199	5.403	5.755	3.848	3.895	3.704	3.797	0
438	19-99-1165	423.672	428.526	676.942	679.828	223.2	225.666	1.39408	1.39516	161.003	163.318	F	103	0	0	controle	SONATA1	734624	727813	1	0.559	0.662	1.623	1.719	4.919	4.97	3.783	3.903	3.893	4.091	0	0	1.73	1.738	7.857	8.008	21.048	21.178	0.438	0.535	1.571	1.605	4.937	4.972	3.627	3.713	4.128	4.338	0
439	98-105-10020	504.842	523.875	652.311	716.443	215.333	289.001	1.30469	1.30818	174.027	188.68	M	79	0	0	treatment	AVANTO	734084	728960	1	0.563	0.594	1.313	1.565	4.43	4.588	3.498	3.583	3.517	3.803	0	0	1.716	1.726	7.895	7.911	22.731	23.679	0.517	0.577	1.039	1.292	4.716	4.755	3.275	3.875	4.172	4.173	0
440	98-109-10036	457.659	460.993	638.113	641.252	209.555	211.652	1.38703	1.38753	158.054	159.765	F	100	0	2	treatment	AVANTO	735160	724873	1	0.6	0.621	1.245	1.253	4.446	4.653	3.136	3.196	3.847	3.851	0	0	1.368	1.378	7.896	7.999	21.989	22.309	0.485	0.516	1.222	1.362	4.396	4.435	3.083	3.135	3.796	3.942	0
442	98-109-10039	510.421	511.818	756.959	757.625	231.997	239.166	1.2125	1.21586	193.937	195.532	M	116	9	3	treatment	AVANTO	735165	727623	1	0.517	0.529	0.767	1.257	5.618	5.808	3.963	3.99	3.169	3.261	0	0	2.08	2.097	8.005	8.034	23.518	23.901	0.509	0.602	1.343	1.481	5.647	5.72	4.043	4.087	3.441	3.578	0
444	98-114-10058	470.333	470.333	675.737	675.737	219.611	219.611	1.24558	1.24558	183.935	183.935	F	106	8	8	treatment	AVANTO	734087	726680	1	0.662	0.662	1.361	1.361	5.366	5.366	3.974	3.974	3.742	3.742	0	0	1.824	1.824	8.465	8.465	22.742	22.742	0.523	0.523	1.694	1.694	5.182	5.182	4.235	4.235	3.744	3.744	0
446	98-114-10060	467.761	468.555	800.773	808.247	198.067	203.157	1.288	1.29212	183.564	184.685	F	100	8	8	treatment	AVANTO	735142	728977	1	0.462	0.478	1.287	1.345	5.32	5.375	3.766	3.831	3.498	3.54	0	0	1.78	1.788	9.296	9.373	23.825	24.233	0.522	0.541	1.441	1.501	5.118	5.154	3.902	3.912	3.753	3.821	0
449	98-116-10067	527.167	529.568	758.379	758.508	221.56	233.555	1.3062	1.3098	182.856	186.12	M	103	7	9	treatment	AVANTO	734076	727285	1	0.675	0.693	1.167	1.447	5.198	5.274	4.065	4.108	3.37	3.623	0	0	1.685	1.766	8.194	8.365	21.748	22.617	0.611	0.626	1.341	1.601	5.236	5.259	4.406	4.442	4.037	4.117	0
451	98-118-10076	429.991	431.042	634.013	634.499	178.132	179.396	1.44693	1.44868	147.022	147.112	F	103	7	3	treatment	AVANTO	734286	727975	0	0.538	0.557	1.022	1.076	4.692	4.731	3.192	3.228	3.315	3.319	0	0	1.606	1.63	8.457	8.513	20.056	20.322	0.437	0.504	1.106	1.151	4.785	4.793	3.198	3.204	3.521	3.545	0
452	98-119-10079	636.463	636.463	779.129	779.129	269.733	269.733	1.12783	1.12783	219.61	219.61	M	97	6	8	treatment	AVANTO	734524	725684	1	0.859	0.859	1.394	1.394	5.332	5.332	4.349	4.349	4.328	4.328	0	0	1.97	1.97	10.25	10.25	27.228	27.228	0.683	0.683	1.303	1.303	5.264	5.264	4.717	4.717	5.017	5.017	0
453	98-119-10080	594.805	596.266	758.686	768.552	243.156	254.127	0.998196	0.998435	199.021	200.586	M	91	0	0	treatment	AVANTO	734524	726419	1	0.686	0.745	1.349	1.436	5.83	5.899	4.801	4.808	3.631	4.153	0	0	1.969	2.037	8.861	8.947	29.161	29.58	0.604	0.636	1.267	1.93	5.925	5.935	4.565	4.64	4.224	4.332	0
456	98-123-10096	469.266	471.024	683.319	683.726	194.218	194.318	1.44231	1.44252	158.332	158.838	F	91	0	0	treatment	AVANTO	734321	727869	1	0.646	0.674	1.454	1.458	4.754	4.802	3.913	4.019	3.077	3.181	0	0	1.95	1.952	7.779	7.957	21.414	21.632	0.509	0.516	1.287	1.315	4.926	5.014	4.054	4.09	3.101	3.117	0
459	98-127-10113	563.77	569.334	702.939	749.282	226.301	258.423	1.26546	1.26569	197.389	209.837	M	91	7	7	treatment	AVANTO	734897	728763	1	0.581	0.583	1.495	1.661	5.663	5.869	3.727	3.779	3.909	4.01	0	0	1.961	1.962	9.041	9.043	23.258	23.398	0.598	0.675	1.666	1.713	5.814	5.934	3.882	3.934	3.953	4.104	0
460	98-128-10117	627.106	635.193	726.665	752.785	254.83	284.628	1.21906	1.22442	190.677	193.772	M	100	5	2	treatment	SONATA1	734126	727309	1	0.679	0.753	1.451	1.62	5.848	5.849	3.99	4.06	3.699	3.897	0	0	1.923	1.965	9.152	9.344	24.465	24.485	0.756	0.782	1.571	1.628	5.872	6.013	3.895	4.078	4.045	4.146	0
462	98-129-10134	524.891	528.225	702.105	727.095	210.755	235.6	1.31104	1.31146	179.644	181.083	M	132	8	9	treatment	AVANTO	734178	727588	0	0.608	0.657	1.374	1.457	5.381	5.421	4.139	4.185	3.754	3.82	0	0	2.076	2.131	8.751	8.872	23.258	23.38	0.62	0.651	0.722	1.209	5.333	5.439	4.159	4.233	3.917	3.95	0
463	98-131-10131	627.04	628.11	820.058	820.66	244.434	246.113	1.06601	1.06627	229.261	234.711	M	100	8	5	treatment	AVANTO	734066	728821	1	0.635	0.759	1.32	1.417	6.378	6.746	4.663	4.715	3.497	3.989	0	0	2.225	2.26	9.051	9.134	27.698	28.053	0.441	0.511	1.485	1.614	6.434	6.58	4.973	4.982	3.979	4.028	0
465	98-132-10138	564.977	564.977	720.986	720.986	227.389	227.389	1.15257	1.15257	199.64	199.64	M	119	7	7	treatment	AVANTO	734045	727320	1	0.517	0.517	1.513	1.513	5.84	5.84	3.884	3.884	3.741	3.741	0	0	2.008	2.008	8.235	8.235	24.324	24.324	0.564	0.564	1.372	1.372	5.722	5.722	4.014	4.014	4.059	4.059	0
466	98-133-10141	555.128	557.171	793.259	800.632	260.918	267.998	1.14167	1.14409	194.1	195.775	M	103	5	5	treatment	AVANTO	734202	726259	1	0.647	0.661	1.455	1.571	5.547	5.63	4.367	4.406	3.575	3.678	0	0	2.006	2.098	8.536	8.538	25.742	26.501	0.523	0.663	1.005	1.517	5.85	5.89	4.769	4.901	4.371	4.517	0
467	98-133-10142	542.983	544.61	683.552	748.258	227.861	288.108	1.22145	1.22691	181.489	193.002	M	119	9	8	treatment	AVANTO	734059	727924	1	0.527	0.535	1.256	1.474	6.448	6.538	3.342	3.563	4.13	4.429	0	0	1.823	1.845	8.973	9.274	24.784	25.337	0.537	0.578	1.156	1.271	6.164	6.391	3.694	3.847	4.36	4.542	0
468	98-134-10146	515.642	516.566	753.456	771.482	197.531	213.158	1.25754	1.26139	181.108	188.111	M	103	9	8	treatment	AVANTO	734194	729225	1	0.546	0.65	1.516	1.641	5.895	5.907	4.276	4.336	4.121	4.246	0	0	1.782	1.834	8.215	8.223	23.468	23.538	0.603	0.633	1.671	1.803	5.825	5.848	4.553	4.707	4.148	4.303	0
469	98-135-10150	568.96	570.525	827.186	842.77	183.675	197.597	1.28991	1.31257	201.587	202.813	M	97	0	0	treatment	AVANTO	734696	728971	1	0.574	0.632	1.076	1.688	6.422	6.603	4.348	4.597	4.397	4.476	0	0	1.993	2.045	8.888	8.912	23.783	24.277	0.523	0.531	1.697	1.886	6.222	6.289	4.442	4.661	4.042	4.455	0
470	98-139-10165	490.991	490.991	696.21	696.21	215.371	215.371	1.34404	1.34404	165.654	165.654	F	91	0	0	treatment	AVANTO	734079	725558	1	0.532	0.532	1.559	1.559	4.471	4.471	3.385	3.385	3.703	3.703	0	0	1.721	1.721	8.002	8.002	20.017	20.017	0.424	0.424	1.359	1.359	4.575	4.575	3.441	3.441	3.966	3.966	0
471	98-139-10166	509.878	509.878	710.219	710.219	232.935	232.935	1.36534	1.36534	178.979	178.979	M	78	2	6	treatment	AVANTO	734079	726547	1	0.698	0.698	1.545	1.545	5.177	5.177	3.567	3.567	3.582	3.582	0	0	1.84	1.84	8.342	8.342	21.461	21.461	0.59	0.59	1.728	1.728	4.985	4.985	3.764	3.764	3.75	3.75	0
473	98-140-10170	438.442	439.486	648.812	666.206	224	233.535	1.4706	1.47447	155.497	161.172	F	94	0	0	treatment	AVANTO	734197	727434	0	0.532	0.556	0.906	1.212	4.687	4.739	3.583	3.682	3.723	3.886	0	0	1.658	1.675	7.068	7.094	20.863	21.094	0.442	0.463	1.111	1.441	4.71	4.842	3.646	3.672	3.763	3.78	0
477	98-142-10179	539.287	542.772	732.307	739.205	228.35	240.336	1.23696	1.24501	188.823	191.437	M	116	0	0	treatment	AVANTO	734312	726999	1	0.469	0.485	1.277	1.422	5.107	5.213	3.563	3.594	3.614	3.909	0	0	1.819	1.832	8.511	8.551	24.044	24.252	0.402	0.411	1.569	1.672	5.008	5.118	3.712	3.752	4.156	4.22	0
478	98-142-10180	545.664	548.341	735.475	739.413	238.721	244.336	1.2836	1.28553	180.164	184.082	M	119	8	9	treatment	AVANTO	734254	727458	1	0.661	0.699	1.48	1.573	5.474	5.511	3.688	3.688	4.471	4.56	0	0	1.716	1.729	9.344	9.382	23.975	24.57	0.524	0.589	1.554	1.636	5.388	5.432	3.644	3.67	4.46	4.476	0
481	98-144-10187	505.388	512.293	676.82	679.795	200.843	201.783	1.40519	1.40567	176.445	180.924	M	94	5	8	treatment	AVANTO	734052	726422	1	0.636	0.638	1.334	1.404	5.096	5.239	3.452	3.498	3.61	3.754	0	0	1.684	1.734	8.232	8.516	20.604	21.245	0.477	0.502	0.898	1.234	4.892	5.007	3.738	3.775	3.576	3.639	0
482	98-146-10197	515.195	550.831	673.965	685.419	318.097	334.501	1.2116	1.21847	201.618	203.443	M	109	7	7	treatment	AVANTO	734092	728461	0	0.6	0.6	1.409	1.64	5.131	5.935	3.585	3.841	4.087	4.113	0	0	1.808	1.839	8.536	8.548	23.286	23.765	0.59	0.715	0.835	0.923	5.921	5.927	3.976	4.094	2.786	2.892	0
483	98-149-10209	433.225	435.267	646.046	648.28	196.787	197.881	1.43762	1.44448	160.359	163.49	F	128	8	9	treatment	AVANTO	734202	726957	1	0.601	0.652	1.504	1.584	4.58	4.712	3.403	3.407	3.22	3.327	0	0	1.515	1.531	7.042	7.321	21.15	21.257	0.527	0.533	1.301	1.361	4.784	4.877	3.527	3.564	3.94	3.997	0
484	98-149-10210	465.296	465.387	787.744	793.291	192.544	198.914	1.30086	1.30397	177.29	179.038	M	106	3	1	treatment	AVANTO	734202	727945	1	0.691	0.733	1.474	1.576	4.877	4.916	3.846	3.908	3.362	3.647	0	0	1.761	1.774	8.418	8.605	22.007	22.405	0.56	0.56	1.312	1.41	4.849	4.938	4.286	4.297	3.953	4.091	0
486	98-151-10218	547.141	565.28	873.328	899.488	270.634	279.38	1.15927	1.1639	190.843	216.619	M	106	9	4	treatment	SONATA1	735000	729186	1	0.686	0.75	1.305	1.427	6.011	6.02	5.001	5.015	3.825	3.936	0	0	2.104	2.2	9.289	9.371	24.178	24.343	0.643	0.672	1.677	1.691	6.086	6.169	5.07	5.145	3.268	3.581	0
487	98-153-10225	503.608	506.83	749.504	779.981	214.937	221.102	1.26724	1.26975	176.52	202	M	113	8	6	treatment	AVANTO	734398	727328	1	0.73	0.755	1.398	1.487	4.841	4.855	3.621	3.827	3.37	3.653	0	0	1.675	1.706	7.596	7.781	21.931	22.112	0.485	0.486	1.537	1.701	5.079	5.086	3.609	3.895	3.952	3.971	0
488	98-153-10226	397.533	399.754	627.805	635.66	177.327	183.561	1.57438	1.58032	144.475	145.274	F	84	0	0	treatment	AVANTO	734398	727972	1	0.686	0.709	1.197	1.343	4.914	5.042	3.969	3.987	3.574	3.649	0	0	1.478	1.509	7.277	7.384	18.066	18.52	0.433	0.457	1.255	1.32	4.618	4.685	4.007	4.007	3.683	3.747	0
490	98-154-10229	473.396	473.888	609.087	613.719	227.856	231.999	1.33465	1.33616	164.006	164.672	F	109	1	1	treatment	AVANTO	734244	725817	1	0.508	0.534	1.399	1.473	4.973	5.003	3.486	3.523	4.25	4.263	0	0	1.908	1.968	7.334	7.337	20.704	21.015	0.452	0.489	1.684	1.716	4.735	4.775	3.643	3.644	4.175	4.213	0
492	98-154-10231	561.9	567.168	683.409	719.207	226.161	239.49	1.14876	1.1519	191.021	197.856	M	84	6	3	treatment	AVANTO	734244	726774	1	0.585	0.658	1.268	1.362	6.109	6.22	3.788	3.935	4.002	4.299	0	0	2.044	2.122	8.733	8.973	27.326	27.469	0.532	0.654	1.085	1.817	5.906	6.267	3.931	4.073	4.307	4.435	0
493	98-156-10238	447.542	451.233	688.56	691.352	205.898	208.73	1.43323	1.43408	154.879	157.998	M	97	0	3	treatment	AVANTO	734384	728576	1	0.641	0.678	1.129	1.201	5.382	5.569	3.546	3.562	2.993	3.283	0	0	1.742	1.761	8.109	8.112	22.184	22.456	0.481	0.527	0.891	1.055	5.151	5.249	3.639	3.651	3.76	3.926	0
494	98-156-10239	535.117	535.117	800.648	800.648	209.121	209.121	1.30091	1.30091	188.227	188.227	F	127	0	0	treatment	AVANTO	734384	729859	0	0.602	0.602	1.536	1.536	6.002	6.002	3.647	3.647	3.746	3.746	0	0	1.958	1.958	9.1	9.1	21.445	21.445	0.501	0.501	1.63	1.63	6.055	6.055	3.895	3.895	3.825	3.825	0
495	98-158-10247	425.829	429.55	664.708	677.504	163.732	174.689	1.46439	1.46759	153.177	162.787	F	91	8	8	treatment	AVANTO	734227	728123	1	0.361	0.415	0.932	0.961	4.466	4.61	3.66	3.715	3.44	3.528	0	0	1.557	1.564	7.586	7.654	19.899	20.022	0.353	0.395	0.88	1.346	4.553	4.658	3.77	3.783	3.544	3.574	0
496	98-158-10248	547.012	547.682	844.026	881.137	208.388	242.456	1.20747	1.21349	216.598	231.538	M	115	0	0	treatment	AVANTO	734227	729538	1	0.503	0.507	1.409	1.577	5.511	5.716	5.002	5.19	4.543	4.598	0	0	2.07	2.094	9.031	9.107	22.715	24.003	0.407	0.442	1.363	1.521	5.583	5.615	5.474	5.524	4.314	4.621	0
497	98-159-10251	554.423	557.553	756.5	766.597	244.104	246.649	1.27718	1.27774	197.363	204.025	M	73	9	6	treatment	AVANTO	734185	728160	1	0.702	0.806	1.689	1.697	5.589	5.695	4.218	4.257	4.188	4.277	0	0	1.886	1.917	8.68	8.793	21.765	22.001	0.642	0.69	1.46	1.472	5.299	5.444	4.344	4.345	4.275	4.346	0
498	98-159-10253	482.677	484.249	659.735	727.601	217.669	273.168	1.39743	1.39988	184.389	197.511	F	79	9	6	treatment	AVANTO	734185	729164	1	0.503	0.626	0.912	0.987	5.478	5.794	3.4	3.678	3.497	3.624	0	0	1.752	1.826	8.577	8.609	20.278	20.55	0.569	0.64	1.426	1.856	5.6	5.601	3.946	4.041	4.147	4.364	0
500	98-160-10257	455.839	464.081	702.299	715.881	168.915	174.018	1.36444	1.36458	162.58	171.233	F	76	0	0	treatment	AVANTO	734260	729165	1	0.475	0.493	1.172	1.319	5.152	5.374	3.833	3.844	3.6	3.635	0	0	1.61	1.742	7.578	7.692	20.496	21.058	0.352	0.409	1.518	1.576	5.227	5.238	3.823	3.866	3.628	3.632	0
501	98-161-10260	541.48	543.032	797.96	855.385	217.333	267.56	1.18222	1.18469	198.318	213.476	F	103	3	0	treatment	AVANTO	734167	728487	1	0.551	0.569	1.176	1.231	5.744	5.803	3.92	4.064	4.365	4.38	0	0	1.739	1.766	8.676	8.848	23.617	23.828	0.511	0.53	1.155	1.503	5.705	5.861	4.223	4.324	3.401	3.63	0
502	98-161-10261	514.076	520.408	856.312	898.138	227.514	267.136	1.22257	1.23664	200.116	211.876	M	109	7	5	treatment	AVANTO	734167	729251	1	0.469	0.474	1.425	1.514	6.11	6.449	4.265	4.359	4.337	4.37	0	0	1.874	1.961	9.498	9.68	22.541	22.733	0.467	0.52	1.601	1.691	6.451	6.656	4.839	4.874	4.06	4.086	0
503	98-162-10264	550.098	550.192	727.973	740.303	213.679	224.373	1.33889	1.34249	183.439	185.42	M	109	6	8	treatment	AVANTO	734238	726523	0	0.546	0.597	1.286	1.312	5.016	5.03	3.449	3.535	3.443	3.525	0	0	1.671	1.723	8.736	8.778	21.493	21.499	0.462	0.476	1.28	1.284	5.128	5.139	3.405	3.448	3.555	3.587	0
505	98-163-10269	495.66	497.666	713.431	718.223	191.243	200.974	1.26752	1.26861	179.741	185.225	M	88	6	4	treatment	AVANTO	734168	728067	1	0.596	0.63	1.285	1.337	5.757	5.774	3.869	3.902	4.049	4.091	0	0	1.753	1.962	8.247	8.335	20.716	21.521	0.597	0.684	1.206	1.334	5.615	5.619	3.829	3.902	4.088	4.114	0
506	98-163-10270	444.531	445.199	670.851	674.088	177.448	185.071	1.46972	1.47271	163.027	164.468	F	94	0	0	treatment	AVANTO	734168	726917	1	0.478	0.493	1.281	1.286	4.919	4.973	3.977	4.033	3.897	3.909	0	0	1.469	1.485	7.569	7.753	20.646	21.047	0.369	0.385	1.315	1.348	4.831	4.882	4.312	4.364	3.74	3.855	0
507	98-164-10273	517.975	524.996	700.83	705.396	235.212	236.659	1.28862	1.29086	166.171	169.151	M	81	2	2	treatment	AVANTO	734171	727569	1	0.592	0.608	1.119	1.356	4.855	4.931	3.798	3.873	3.854	3.882	0	0	1.944	1.949	8.977	9.101	23.91	24.441	0.517	0.569	0.746	0.883	4.666	4.712	3.895	3.96	3.669	3.704	0
508	98-164-10274	607.952	608.832	794.664	820.042	221.959	247.414	1.13298	1.14347	198.646	203.501	M	76	9	6	treatment	AVANTO	734171	728342	1	0.701	0.703	1.386	1.421	6.022	6.068	4.731	4.896	4.257	4.456	0	0	2.095	2.123	9.5	9.641	24.946	25.145	0.59	0.61	1.383	1.525	5.998	6.159	5.27	5.332	4.026	4.241	0
509	98-166-10283	483.69	485.771	682.169	689.295	213.767	220.745	1.52194	1.52325	171.362	172.123	F	103	9	4	treatment	AVANTO	734317	728339	0	0.497	0.574	1.124	1.139	5.452	5.502	3.632	3.634	3.939	3.988	0	0	1.685	1.704	7.44	7.736	18.951	19.139	0.458	0.467	1.413	1.511	5.182	5.377	3.782	3.82	4.031	4.347	0
510	98-166-10284	538.305	539.189	807.827	808.489	166.965	167.049	1.3944	1.39525	190.182	193.054	M	103	9	6	treatment	AVANTO	734317	729460	0	0.373	0.49	1.264	1.47	5.758	5.796	3.781	4.012	4.069	4.102	0	0	1.963	1.979	8.205	8.362	19.777	20.227	0.54	0.552	1.011	1.123	5.771	5.807	3.855	4.068	3.9	3.962	0
512	98-169-10298	636.715	637.996	817.261	861.927	209.379	247.341	1.17579	1.18353	210.748	220.578	M	91	9	9	treatment	AVANTO	734195	727828	0	0.796	0.8	1.028	1.4	6.149	6.221	4.2	4.228	3.307	3.365	0	0	1.965	2.042	9.484	9.614	22.682	23.188	0.65	0.66	1.42	1.663	6.121	6.653	4.496	4.522	4.111	4.194	0
513	98-171-10305	439.009	439.009	664.269	664.269	220.771	220.771	1.45237	1.45237	155.39	155.39	M	81	5	7	treatment	AVANTO	734332	727744	1	0.506	0.506	0.834	0.834	5.016	5.016	3.11	3.11	3.222	3.222	0	0	1.626	1.626	6.812	6.812	17.375	17.375	0.395	0.395	1.183	1.183	5.162	5.162	3.487	3.487	3.638	3.638	0
514	98-171-10306	442.995	443.716	647.368	652.015	180.315	182.698	1.51173	1.53075	150.907	152.21	F	97	0	0	treatment	AVANTO	734332	728513	1	0.568	0.619	1.125	1.132	5.169	5.477	3.499	3.523	3.208	3.242	0	0	1.608	1.7	7.668	7.722	18.269	18.491	0.489	0.495	1.029	1.469	5.235	5.367	3.527	3.549	3.64	3.667	0
516	98-171-10308	429.919	430.969	709.434	712.479	139.432	140.868	1.46669	1.47371	156.541	157.849	F	118	0	0	treatment	AVANTO	734788	730727	0	0.564	0.609	1.401	1.418	4.977	5.321	3.817	3.844	3.246	3.258	0	0	1.661	1.677	6.902	7.152	17.787	18.415	0.438	0.55	1.256	1.309	4.913	5.064	3.761	3.795	3.512	3.608	0
519	98-174-10320	454.49	455.181	583.394	584.713	184.964	186.06	1.62482	1.63277	154.732	154.892	F	81	9	9	treatment	AVANTO	734204	727025	1	0.562	0.647	1.196	1.216	5.331	5.352	3.075	3.075	3.16	3.181	0	0	1.417	1.609	7.512	7.524	18.653	19.205	0.476	0.573	0.493	0.775	4.976	5.048	3.204	3.263	3.233	3.388	0
520	98-174-10321	453.019	455.161	708.671	708.911	247.738	250.858	1.39704	1.40256	169.732	177.478	F	87	9	8	treatment	AVANTO	734204	726314	0	0.204	0.241	1.175	1.292	4.241	4.444	3.591	3.781	4.191	4.384	0	0	1.679	1.76	7.269	7.483	19.918	20.369	0.36	0.446	0.942	0.948	4.375	4.461	3.931	3.956	4.298	4.328	0
524	98-175-10327	429.122	434.203	548.747	579.594	270.741	297.882	1.482	1.48376	137.173	143.451	M	94	0	1	treatment	AVANTO	734239	728612	1	0.475	0.568	1.019	1.091	5.087	5.131	3.017	3.027	3.646	3.907	0	0	1.55	1.582	7.995	8.115	20.416	20.541	0.482	0.498	1.452	1.459	4.695	4.829	3.286	3.422	3.467	3.475	0
526	98-177-10336	471.284	471.344	663.381	705.167	199.049	234.18	1.30816	1.31366	169.523	174.076	F	88	2	9	treatment	AVANTO	734212	729167	1	0.472	0.554	1.085	1.212	5.373	5.535	3.856	3.88	3.86	4.067	0	0	1.859	1.924	8.521	8.696	24.159	24.395	0.453	0.458	1.331	1.402	5.227	5.327	4.08	4.21	4.131	4.256	0
527	98-180-10447	497.132	498.014	770.533	776.614	243.586	245.502	1.42289	1.42385	178.437	179.911	F	103	1	1	treatment	AVANTO	734415	727245	1	0.312	0.352	0.81	1.176	5.753	5.828	4.572	4.615	3.616	4.093	0	0	1.836	1.873	7.913	8.04	20.176	20.279	0.533	0.603	0.95	1.03	5.59	5.764	4.452	4.494	3.583	3.799	0
528	98-180-10448	372.248	374.542	660.188	666.029	171.673	177.221	1.50994	1.51439	138.185	142.511	F	87	9	8	treatment	AVANTO	734415	727836	1	0.414	0.476	1.588	1.873	5.15	5.177	3.83	3.872	3.147	3.309	0	0	1.705	1.796	7.162	7.412	18.798	19.208	0.339	0.381	1.967	2.027	5.113	5.268	3.496	3.53	3.084	3.193	0
529	98-181-10452	480.288	483.336	641.115	647.218	188.346	194.817	1.35785	1.37998	183.257	185.518	M	113	7	6	treatment	AVANTO	734407	726739	1	0.562	0.576	0.953	1.383	5.311	5.592	3.23	3.251	3.424	3.473	0	0	1.697	1.832	6.907	7.071	19.979	20.082	0.432	0.45	1.414	1.42	5.383	5.492	3.835	3.862	3.482	3.561	0
530	98-181-10453	504.778	509.358	703.351	705.358	182.089	187.599	1.19154	1.19777	192.743	195.403	F	113	0	0	treatment	AVANTO	734407	726739	1	0.6	0.622	1.266	1.329	5.106	5.265	4.413	4.503	3.194	3.28	0	0	1.859	1.911	7.439	7.499	22.277	22.542	0.561	0.623	1.546	1.794	5.237	5.238	4.56	4.654	3.437	3.46	0
531	98-183-10461	598.189	604.396	892.085	903.034	231.631	235.566	1.09908	1.10137	220.472	223.505	M	116	0	0	treatment	AVANTO	734428	726289	0	0.532	0.601	1.617	1.73	5.803	5.889	3.292	3.443	3.576	3.816	0	0	1.856	2.016	9.016	9.151	23.775	24.589	0.522	0.533	1.69	1.779	5.785	5.799	3.444	3.46	4.626	4.677	0
532	98-183-10462	558.302	562.409	776.533	782.29	219.873	220.36	1.20404	1.20653	193.302	197.493	M	87	9	9	treatment	AVANTO	734428	726967	0	0.681	0.71	1.482	1.638	5.945	5.97	3.788	3.823	4.678	4.79	0	0	2.055	2.152	9.395	9.429	24.284	24.965	0.597	0.6	1.3	1.701	5.733	5.911	4.054	4.056	4.522	4.536	0
533	98-184-10465	451.658	455.894	732.276	733.439	219.968	221.46	1.34927	1.35155	172.475	173.363	M	72	8	3	treatment	AVANTO	734457	727726	0	0.62	0.662	1.393	1.514	5.831	5.833	4.442	4.447	3.767	3.786	0	0	1.963	1.988	8.312	8.444	21.539	21.817	0.511	0.513	1.405	1.508	5.736	5.96	4.636	4.665	3.95	4.068	0
534	98-184-10466	412.181	413.467	751.4	751.403	167.328	170.426	1.41404	1.41526	172.445	176.288	F	82	0	0	treatment	AVANTO	734457	729376	0	0.474	0.522	1.112	1.131	4.968	5.068	3.758	3.881	3.29	3.336	0	0	1.619	1.692	7.56	7.755	18.676	18.82	0.432	0.491	1.256	1.331	4.949	5.02	3.89	3.904	3.563	3.59	0
535	98-201-20003	506.198	508.186	681.791	709.021	209.819	230.665	1.38316	1.38343	170.769	177.721	M	103	5	1	treatment	AVANTO	734520	727797	1	0.477	0.491	0.835	1.006	5.193	5.205	3.187	3.257	3.456	4.267	0	0	2.09	2.105	8.2	8.22	21.594	21.821	0.439	0.478	1.389	1.458	4.926	5.033	3.46	3.538	4.133	4.519	0
536	98-201-20004	475.148	480.614	688.519	689.204	210.54	213.706	1.36615	1.38637	164.281	164.824	F	106	0	0	treatment	AVANTO	734520	728572	1	0.522	0.537	1.48	1.511	5.298	5.386	2.957	2.992	4.243	4.288	0	0	1.734	1.752	8.459	8.496	23.757	23.958	0.425	0.487	1.527	1.544	5.232	5.267	3.229	3.288	4.352	4.386	0
537	98-202-00001	389.105	389.763	751.108	755.66	198.471	203.476	1.46084	1.46275	161.733	162.109	F	103	0	0	treatment	AVANTO	734944	730273	1	0.449	0.483	1.22	1.335	5.355	5.589	3.05	3.098	3.343	3.654	0	0	1.647	1.672	7.176	7.296	19.928	20.246	0.323	0.397	1.473	1.524	5.067	5.215	3.54	3.549	4.027	4.059	0
539	98-202-20008	441.803	446.02	701.9	708.607	199.518	201.492	1.49138	1.49329	165.748	167.132	F	106	0	0	treatment	AVANTO	734484	729134	1	0.492	0.503	0.855	0.931	4.499	5.543	3.188	3.37	3.184	3.199	0	0	1.723	1.758	7.417	7.513	17.575	18.404	0.42	0.526	1.348	1.514	5.669	5.774	3.723	3.872	3.959	4.039	0
540	98-202-20009	466.76	473.504	787.173	797.913	171.086	186.892	1.31928	1.33892	192.074	203.684	M	88	9	9	treatment	AVANTO	734484	729759	1	0.58	0.648	1.195	1.455	5.386	5.441	3.791	3.806	3.642	3.648	0	0	1.752	1.815	7.064	7.219	20.56	20.806	0.354	0.363	1.03	1.693	5.194	5.268	3.988	4.075	3.733	3.746	0
541	98-204-20016	582.364	589.152	756.634	757.431	224.3	226.289	1.32994	1.34138	203.839	211.573	M	97	7	6	treatment	AVANTO	734526	727462	1	0.559	0.587	1.288	1.391	5.414	5.567	3.908	4.004	3.871	3.953	0	0	1.808	1.956	8.196	8.504	20.605	21.49	0.526	0.556	1.2	1.257	5.342	5.432	3.922	3.948	4.021	4.239	0
542	98-204-20017	589.414	591.881	818.531	820.293	219.335	231.224	1.34026	1.34078	200.078	204.487	F	94	0	0	treatment	AVANTO	734526	728659	1	0.705	0.748	1.287	1.441	5.929	6.191	4.115	4.116	3.552	3.789	0	0	1.855	1.891	8.203	8.281	21.357	21.382	0.556	0.596	1.145	1.522	5.808	5.854	4.313	4.385	4.191	4.285	0
544	98-205-20021	514.739	518.626	714.402	730.511	197.189	208.222	1.34452	1.34802	181.965	187.664	M	109	2	6	treatment	AVANTO	734507	726842	1	0.602	0.66	0.821	0.921	5.483	5.574	3.759	3.772	3.591	3.651	0	0	1.883	1.893	8.061	8.145	22.498	22.75	0.591	0.602	1.347	1.485	5.543	5.637	3.749	3.785	4.08	4.089	0
545	98-206-20024	460.046	462.99	643.25	646.675	193.698	194.953	1.52009	1.52112	158	159.71	F	109	1	2	treatment	AVANTO	734950	726536	1	0.444	0.485	0.916	1.091	4.821	4.918	3.346	3.358	3.61	3.657	0	0	1.55	1.662	7.48	7.551	18.251	18.536	0.457	0.473	1.189	1.333	4.859	5.069	3.496	3.559	3.736	3.763	0
549	98-209-20037	567.928	569.102	703.408	711.534	209.75	215.725	1.23254	1.2331	185.101	185.265	M	75	9	4	treatment	AVANTO	734724	726320	1	0.712	0.769	0.969	0.97	5.449	5.505	3.99	4.08	3.858	3.919	0	0	1.85	1.853	9.203	9.253	24.177	24.849	0.468	0.582	1.415	1.616	5.089	5.177	4.094	4.205	4.138	4.179	0
551	98-211-20047	633.487	638.13	721.576	731.611	223.688	237.103	1.09884	1.10129	200.338	206.497	M	119	0	2	treatment	AVANTO	734525	726581	1	0.774	0.798	1.398	1.462	5.998	6.178	4.453	4.481	4.515	4.654	0	0	2.207	2.216	9.062	9.135	24.546	24.845	0.677	0.7	1.696	1.808	6.211	6.347	4.402	4.417	4.351	4.357	0
553	98-211-20063	687.414	690.459	771.356	772.385	221.429	228.278	0.963478	0.967081	211.746	220.171	M	87	0	0	treatment	AVANTO	734917	725733	1	0.699	0.716	1.065	1.122	6.061	6.256	3.909	4.045	4.428	4.483	0	0	1.955	2.086	10.072	10.163	28.803	29.878	0.53	0.655	1.428	1.439	6.651	6.729	4.195	4.257	4.769	4.819	0
556	98-214-20061	706.58	711.104	867.24	874.783	265.046	266.015	1.01563	1.01643	217.804	224.258	M	122	0	0	treatment	AVANTO	734702	726924	1	0.692	0.78	1.614	1.71	5.887	6.11	4.546	4.605	5.251	5.331	0	0	2.213	2.26	9.185	9.446	27.518	27.701	0.564	0.618	1.738	2.075	6.153	6.154	4.888	4.899	5.06	5.476	0
557	98-216-20075	527.948	529.328	644.882	664.923	214.804	226.829	1.29553	1.30292	166.974	167.859	F	106	0	0	treatment	AVANTO	734556	726894	1	0.628	0.668	1.449	1.52	5.577	5.658	3.581	3.618	3.678	3.763	0	0	1.913	1.937	8.584	8.625	23.749	24.132	0.61	0.655	1.1	1.117	5.544	5.604	3.636	3.658	3.922	4.029	0
558	98-216-20076	555.885	556.471	717.818	719.732	216.501	220.012	1.18627	1.18951	183.072	185.621	M	122	6	3	treatment	AVANTO	734556	727689	1	0.715	0.757	1.562	1.691	5.552	5.671	3.295	3.502	4.34	4.387	0	0	1.762	2.107	8.368	8.385	25.474	25.893	0.55	0.569	1.425	1.556	5.5	5.516	3.356	3.618	4.396	4.518	0
559	98-216-20077	411.214	414.991	569.917	579.109	180.398	184.747	1.47577	1.4787	141.587	145.481	F	88	1	1	treatment	AVANTO	734983	728608	1	0.595	0.615	1.232	1.431	4.937	5.043	3.34	3.371	3.475	3.563	0	0	1.676	1.729	7.245	7.247	19.458	20.362	0.497	0.515	1.241	1.29	4.904	4.923	3.517	3.519	3.692	3.757	0
560	98-216-20078	537.711	537.869	747.306	747.856	183.251	183.971	1.23082	1.23104	185.878	187.149	M	103	1	1	treatment	AVANTO	734983	729737	1	0.627	0.63	1.514	1.549	6.382	6.471	3.835	3.856	3.311	3.487	0	0	2.046	2.084	9.097	9.265	24.265	24.682	0.594	0.615	1.219	1.707	5.805	5.919	4.005	4.008	3.9	4.111	0
561	98-217-20081	552.96	554.926	713.158	728.367	250.624	264.495	1.23934	1.24053	189.357	189.393	F	84	1	2	treatment	AVANTO	734575	726317	1	0.672	0.696	1.333	1.563	4.582	4.592	3.177	3.267	3.856	4.022	0	0	1.878	1.879	8.118	8.21	24.423	24.458	0.523	0.57	0.933	1.47	4.376	4.447	3.098	3.311	4.072	4.103	0
562	98-217-20082	496.651	502.893	694.301	700.047	239.557	239.826	1.29699	1.29761	168.196	172.858	F	81	8	8	treatment	AVANTO	734575	727369	1	0.453	0.483	1.233	1.503	4.533	4.654	3.351	3.421	3.621	3.695	0	0	1.745	1.788	8.237	8.301	20.933	21.329	0.383	0.399	1.451	1.468	4.45	4.584	3.482	3.505	3.956	4.034	0
563	98-218-20086	488.445	489.364	718.099	728.103	195.187	205.206	1.34256	1.34585	161.637	163.92	M	81	8	8	treatment	AVANTO	734660	727805	1	0.666	0.7	1.096	1.101	6.012	6.028	4.554	4.612	4.164	4.204	0	0	1.87	1.877	7.837	7.967	20.702	20.983	0.602	0.637	1.535	1.544	5.866	5.876	4.57	4.575	4.348	4.433	0
564	98-219-20073	436.619	438.011	630.921	638.446	185.215	193.924	1.56666	1.57859	147.171	151.983	F	106	0	0	treatment	AVANTO	734778	730438	1	0.515	0.528	1.252	1.406	5.01	5.129	3.121	3.239	3.309	3.391	0	0	1.663	1.672	7.996	8.038	18.802	18.958	0.394	0.428	1.191	1.382	5.096	5.136	3.441	3.467	3.689	3.774	0
565	98-219-20091	551.394	552.817	754.688	759.221	162.325	173.512	1.22752	1.23083	188.558	191.964	F	121	6	9	treatment	AVANTO	734778	729864	1	0.678	0.715	1.142	1.207	6.075	6.303	3.721	3.82	3.575	3.73	0	0	1.966	1.986	9.484	9.551	23.667	24.295	0.459	0.619	0.998	1.255	6.216	6.276	3.936	3.961	3.955	3.982	0
569	98-227-00015	467.052	471.155	640.544	642.694	169.316	170.333	1.49184	1.50027	157.954	159.922	F	116	5	6	treatment	AVANTO	734582	725177	1	0.615	0.678	1.403	1.415	5.629	5.67	4.075	4.156	3.793	3.881	0	0	1.782	1.861	7.712	7.751	20.304	20.446	0.625	0.647	1.274	1.495	5.516	5.687	3.715	3.74	3.85	3.867	0
570	98-227-20129	560.399	560.45	723.482	726.199	202.148	202.402	1.26384	1.26426	176.149	176.691	M	100	7	1	treatment	AVANTO	734582	726828	1	0.63	0.664	1.519	1.525	6.367	6.563	4.761	4.791	3.963	4.129	0	0	1.896	1.937	9.086	9.269	22.905	22.913	0.666	0.686	1.355	1.664	6.17	6.383	4.457	4.461	4.194	4.239	0
572	98-228-20134	487.021	487.383	743.45	747.967	207.249	213.321	1.21573	1.21697	189.678	189.723	M	76	7	1	treatment	AVANTO	734583	729529	1	0.604	0.605	1.339	1.383	5.81	5.949	3.86	3.931	3.319	3.376	0	0	1.93	2.033	8.215	8.3	23.648	23.759	0.535	0.539	1.359	1.475	5.871	6.034	4.077	4.097	3.577	3.731	0
573	98-229-20137	593.788	594.083	821.874	838.052	235.64	248.379	1.05602	1.06293	197.702	202.395	M	122	0	0	treatment	AVANTO	735003	728241	1	0.624	0.643	1.564	1.579	6.008	6.075	4.708	4.815	4.095	4.119	0	0	2.002	2.069	10.3	10.311	29.375	30.201	0.491	0.587	1.348	1.418	5.956	6.076	4.892	4.95	4.33	4.359	0
574	98-229-20138	515.322	515.499	861.763	869.911	178.131	183.225	1.29775	1.29951	193.844	194.395	M	91	8	5	treatment	AVANTO	734576	729376	1	0.465	0.47	1.187	1.433	5.376	5.526	3.225	3.291	3.519	3.579	0	0	1.715	1.715	8.619	8.65	21.859	22.634	0.456	0.463	1.121	1.331	5.187	5.2	3.193	3.463	3.927	3.976	0
575	98-229-20139	487.819	493.727	834.747	843.618	170.007	174.698	1.37692	1.38302	176.025	178.196	F	100	0	0	treatment	AVANTO	734576	730044	1	0.699	0.699	1.062	1.178	5.112	5.216	4.435	4.457	3.321	3.52	0	0	1.766	1.776	8.865	8.948	20.212	20.699	0.543	0.599	1.113	1.303	5.133	5.308	4.741	4.809	3.511	3.567	0
576	98-230-20142	389.388	389.938	662.183	667.599	203.573	207.683	1.60246	1.60873	154.153	156.345	F	87	9	1	treatment	AVANTO	734786	727692	1	0.432	0.439	1.046	1.24	4.801	4.882	3.424	3.748	3.398	3.442	0	0	1.77	1.896	7.381	7.426	18.479	18.555	0.252	0.282	1.189	1.287	4.618	4.791	3.743	3.852	3.252	3.354	0
577	98-230-20143	432.439	434.53	685.087	688.851	202.87	210.129	1.49961	1.50126	154.962	155.668	F	85	2	3	treatment	AVANTO	734786	728720	1	0.47	0.52	1.185	1.321	4.84	4.909	3.693	3.698	3.723	3.731	0	0	1.796	1.924	7.716	7.747	21.56	21.594	0.378	0.483	1.151	1.168	4.949	4.98	3.491	3.66	3.634	3.666	0
578	98-231-20146	605.77	610.799	838.354	840.476	243.867	247.716	1.13623	1.13738	220.443	226.037	M	75	4	6	treatment	AVANTO	734604	727275	1	0.823	0.854	1.154	1.245	6.654	6.702	4.602	4.615	3.607	4.338	0	0	2.07	2.087	9.571	9.657	23.004	23.011	0.754	0.773	1.574	1.838	6.893	7.143	4.474	4.487	4.403	4.59	0
579	98-236-20166	554.651	554.651	760.67	760.67	256.218	256.218	1.22736	1.22736	178.768	178.768	M	100	0	0	treatment	AVANTO	734624	727331	1	0.747	0.747	2.051	2.051	5.631	5.631	3.952	3.952	3.935	3.935	0	0	2.068	2.068	9.443	9.443	25.269	25.269	0.626	0.626	1.48	1.48	5.444	5.444	4.008	4.008	4.247	4.247	0
580	98-236-20167	466.774	468.174	725.831	737.92	205.948	221.077	1.40201	1.40376	166.857	168.799	M	70	7	8	treatment	AVANTO	734624	729342	1	0.559	0.618	1.036	1.145	5.062	5.171	3.807	3.856	3.63	3.839	0	0	1.571	1.624	7.986	8.013	18.756	19.252	0.529	0.541	1.167	1.28	5.097	5.119	4.085	4.104	3.526	3.723	0
581	98-237-20170	475.31	485.197	667.398	697.114	211.765	227.102	1.30453	1.31122	156.828	173.689	M	72	8	4	treatment	AVANTO	734598	727356	1	0.54	0.665	1.471	1.561	5.083	5.126	3.844	4.067	4.22	4.223	0	0	1.871	1.934	8.144	8.282	23.091	23.616	0.659	0.687	1.706	1.751	5.167	5.403	3.801	4.006	4.024	4.121	0
582	98-237-20171	529.985	532.552	685.093	685.443	211.274	212.956	1.30463	1.30724	173.107	174.589	M	103	2	1	treatment	AVANTO	734598	727957	1	0.652	0.693	1.031	1.37	5.237	5.264	3.622	3.691	3.653	3.733	0	0	1.747	1.797	7.503	7.742	22.317	22.6	0.599	0.607	1.5	1.55	5.265	5.309	3.871	3.904	3.856	4.015	0
583	98-240-20186	426.105	428.554	762.948	770.093	173.645	174.538	1.5151	1.5238	158.017	163.605	M	70	7	8	treatment	AVANTO	734873	729899	1	0.365	0.418	1.063	1.299	4.806	4.827	3.534	3.547	3.975	4.159	0	0	1.641	1.716	7.944	8.012	19.956	20.175	0.305	0.315	1.323	1.348	4.847	4.945	3.709	3.752	4.042	4.155	0
584	98-240-20188	527.369	530.096	740.044	754.379	234.006	243.801	1.32182	1.32552	177.495	179.024	F	87	8	6	treatment	AVANTO	734873	727919	1	0.529	0.554	1.304	1.333	4.967	5.057	3.289	3.317	3.673	3.677	0	0	1.902	1.905	8.833	9.005	20.186	20.531	0.378	0.43	1.497	1.654	4.817	5.022	3.435	3.503	3.812	3.937	0
585	98-241-20191	394.962	396.823	693.142	699.44	174.335	181.842	1.57601	1.58114	156.622	159.232	F	125	7	7	treatment	AVANTO	734661	727396	1	0.501	0.538	1.24	1.44	4.972	5.103	3.497	3.558	3.159	3.705	0	0	1.657	1.667	7.432	7.467	18.534	18.87	0.339	0.442	1.233	1.424	4.961	5.133	2.654	3.62	3.911	3.95	0
588	98-242-20198	576.985	577.06	743.428	751.958	250.203	261.66	1.15432	1.15505	186.676	187.731	M	113	9	9	treatment	AVANTO	734602	727632	1	0.529	0.551	0.981	1.113	5.903	5.943	3.956	4.008	4.018	4.327	0	0	1.941	2.151	8.386	8.508	26.278	27.427	0.579	0.587	1.758	1.901	5.98	6.027	3.992	4.023	4.11	4.138	0
589	98-301-30003	542.915	545.245	729.318	729.699	212.454	213.968	1.22056	1.22275	186.986	191.693	M	109	3	9	treatment	AVANTO	734366	725420	1	0.597	0.636	1.468	1.503	5.149	5.15	3.599	3.788	3.951	3.98	0	0	1.792	1.813	8.933	8.986	23.999	24.38	0.559	0.583	1.406	1.559	5.089	5.187	3.541	3.593	4.001	4.096	0
592	98-302-30009	519.017	522.622	788.536	790.517	191.157	194.21	1.34001	1.34225	181.93	185.985	M	94	8	9	treatment	AVANTO	734302	729098	1	0.587	0.617	1.684	1.751	5.675	5.778	4.052	4.128	4.032	4.032	0	0	1.841	1.881	8.758	8.911	20.209	20.274	0.548	0.568	1.32	1.593	5.647	5.652	4.126	4.132	4.212	4.366	0
593	98-303-30012	611.231	611.231	888.487	888.487	166.046	166.046	1.08442	1.08442	216.701	216.701	M	133	6	8	treatment	AVANTO	734268	729531	0	0.661	0.661	1.449	1.449	5.314	5.314	4.651	4.651	4.013	4.013	0	0	2.111	2.111	8.705	8.705	25.064	25.064	0.599	0.599	1.425	1.425	5.141	5.141	4.788	4.788	3.286	3.286	0
594	98-303-30013	534.823	535.336	703.263	713.622	223.75	227.27	1.22533	1.22556	176.454	176.7	F	127	6	1	treatment	AVANTO	734870	728968	0	0.53	0.571	1.244	1.341	5.502	5.726	4.617	4.622	4.117	4.273	0	0	2.088	2.105	9.242	9.382	24.226	24.41	0.575	0.578	1.216	1.293	5.568	5.618	4.157	4.257	4.28	4.346	0
595	98-303-30014	487.619	487.619	497.909	497.909	380.017	380.017	1.22482	1.22482	135.636	135.636	M	106	7	9	treatment	AVANTO	734268	730291	0	0.692	0.692	1.226	1.226	5.301	5.301	3.733	3.733	3.572	3.572	0	0	1.507	1.507	8.492	8.492	21.371	21.371	0.476	0.476	1.527	1.527	5.18	5.18	4.05	4.05	3.546	3.546	0
596	98-307-30030	491.082	493.641	743.3	758.208	187.636	205.255	1.34038	1.34723	173.631	178.808	M	124	8	9	treatment	AVANTO	734290	729204	1	0.654	0.656	1.009	1.251	5.729	5.877	3.58	3.601	3.614	3.881	0	0	1.855	1.924	9.064	9.121	20.687	21.075	0.492	0.575	1.192	1.459	5.609	5.971	3.73	4.069	4.254	4.261	0
597	98-307-30031	443.832	444.269	655.763	657.345	226.62	228.391	1.32594	1.32894	155.868	157.589	F	94	0	0	treatment	AVANTO	734290	728558	1	0.477	0.511	1.32	1.57	4.571	4.672	3.578	3.593	4.024	4.077	0	0	1.803	1.804	7.332	7.555	21.196	21.199	0.548	0.554	1.246	1.401	4.528	4.601	3.448	3.552	3.954	4.043	0
598	98-308-30034	607.11	615.494	839.068	889.454	244.544	285.441	1.16604	1.17045	220.968	254.704	M	88	4	8	treatment	AVANTO	734296	728544	1	0.628	0.719	1.219	1.356	5.806	5.947	4.635	4.803	4.206	4.34	0	0	1.944	1.982	8.553	8.708	24.627	25.589	0.557	0.662	1.56	1.7	5.778	5.849	4.589	4.931	4.248	4.31	0
599	98-308-30035	602.17	611.692	813.329	817.97	273.903	278.735	1.11597	1.11935	214.535	223.399	M	103	7	5	treatment	AVANTO	734296	726311	1	0.662	0.664	1.349	1.466	5.575	5.747	4.607	4.626	3.748	3.75	0	0	2.051	2.154	8.359	8.418	26.664	26.739	0.591	0.593	1.674	1.713	5.279	5.5	4.87	4.956	3.503	3.74	0
600	98-311-30047	674.533	674.824	746.399	794.463	249.882	291.916	1.11743	1.11908	217.477	228.243	M	100	7	8	treatment	AVANTO	734282	727787	1	0.909	0.941	1.047	1.18	6.599	6.744	4.753	4.907	3.632	3.902	0	0	2.15	2.208	9.61	9.722	27.24	27.332	0.757	0.779	1.158	1.661	6.957	7.041	4.549	4.805	3.681	4.207	0
601	98-311-30048	629.439	630.472	855.767	861.49	224.182	228.068	1.11891	1.1224	211.76	215.265	M	94	2	2	treatment	AVANTO	734282	728177	1	0.899	0.901	0.893	1.078	6.343	6.915	4.845	4.891	3.333	3.581	0	0	1.716	1.841	9.713	9.738	26.19	26.617	0.842	0.885	1.425	1.499	6.656	6.68	4.859	5.003	4.793	4.933	0
602	98-312-30051	639.96	639.96	879.595	879.595	219.539	219.539	1.06288	1.06288	217.286	217.286	M	119	7	9	treatment	AVANTO	734248	726802	1	0.885	0.885	1.234	1.234	6.329	6.329	4.408	4.408	4.932	4.932	0	0	2.089	2.089	10.361	10.361	26.719	26.719	0.758	0.758	0.947	0.947	6.205	6.205	4.345	4.345	5.011	5.011	0
604	98-313-30055	563.401	569.066	781.283	792.62	214.981	225.597	1.1711	1.17286	188.386	195.436	M	119	8	6	treatment	AVANTO	734274	727409	0	0.683	0.733	0.99	1.036	6.124	6.358	3.721	3.794	4.214	4.344	0	0	2.019	2.029	9.265	9.374	24.836	25.368	0.596	0.602	0.817	0.929	5.928	5.96	4.176	4.219	4.589	4.684	0
605	98-313-30056	573.657	574.99	713.637	719.741	238.926	242.159	1.12955	1.13575	179.561	187.115	M	103	2	1	treatment	AVANTO	734828	726136	0	0.593	0.623	1.295	1.393	5.446	5.558	3.416	3.52	4.001	4.12	0	0	1.812	1.864	9.097	9.099	24.822	25.317	0.514	0.543	1.106	1.273	5.614	5.79	3.533	3.535	3.95	4.445	0
606	98-313-30057	502.616	505.052	690.714	693.667	197.569	198.858	1.31625	1.31839	171.043	171.532	F	113	1	1	treatment	AVANTO	734274	726808	0	0.578	0.585	1.347	1.479	5.037	5.099	3.156	3.207	4.486	4.605	0	0	1.608	1.639	8.164	8.243	21.722	22.805	0.418	0.51	1.42	1.423	4.926	5.007	3.25	3.252	4.515	4.52	0
609	98-316-30069	519.661	523.855	633.432	642.355	209.86	216.142	1.35297	1.35549	171.48	176.675	F	122	1	2	treatment	AVANTO	734787	726314	1	0.456	0.482	1.034	1.052	5.353	5.434	3.331	3.416	3.43	3.446	0	0	1.787	1.813	7.839	7.879	20.789	21.201	0.404	0.408	1.438	1.453	5.037	5.241	3.268	3.308	4.053	4.078	0
610	98-316-30070	601.802	603.397	764.393	777.261	241.07	252.258	1.16874	1.17121	197.943	198.971	M	125	0	2	treatment	AVANTO	734281	725771	1	0.706	0.753	1.33	1.743	5.736	5.736	4.044	4.085	4.234	4.336	0	0	1.781	1.913	9.613	9.654	24.06	24.383	0.554	0.593	1.667	1.744	5.676	5.865	4.359	4.387	4.599	4.669	0
612	98-317-30074	584.272	584.983	779.879	786.292	184.08	192.633	1.17355	1.17366	196.083	198.833	M	109	0	0	treatment	AVANTO	734316	728382	1	0.529	0.534	1.311	1.343	5.672	5.723	3.585	3.679	4.213	4.365	0	0	1.637	1.809	8.163	8.165	24.623	24.691	0.49	0.633	1.265	1.584	6.041	6.072	3.726	3.768	3.994	4.015	0
613	98-319-30082	501.361	506.15	699.149	703.448	201.068	211.22	1.3174	1.31792	173.243	180.003	M	85	7	6	treatment	AVANTO	734514	728424	1	0.582	0.677	1.027	1.198	5.138	5.171	3.214	3.214	3.274	3.402	0	0	1.679	1.948	8.197	8.24	21.939	21.983	0.533	0.539	1.169	1.339	5.057	5.162	3.378	3.383	3.707	3.824	0
614	98-321-30090	563.562	564.908	766.104	772.576	203.352	203.447	1.21326	1.21616	190.749	191.044	M	103	6	4	treatment	AVANTO	734276	727014	1	0.68	0.689	1.265	1.292	5.777	5.781	3.651	3.696	3.79	3.983	0	0	1.931	1.975	8.644	8.651	23.444	23.495	0.583	0.583	1.36	1.43	5.556	5.59	3.953	4.001	3.745	3.759	0
615	98-321-30091	460.76	461.326	764.749	770.439	178.072	183.223	1.36415	1.36706	169.903	170.552	M	97	3	3	treatment	AVANTO	734887	728970	1	0.537	0.586	0.813	0.872	5.434	5.508	3.469	3.625	2.844	3.069	0	0	1.726	1.78	7.604	7.665	19.618	20.011	0.473	0.479	0.709	1.112	5.186	5.188	3.618	3.663	4.175	4.213	0
616	98-322-30094	456.901	460.401	711.083	713.299	213.889	216.373	1.30288	1.30692	158.696	161.491	F	94	7	4	treatment	AVANTO	734280	728214	1	0.541	0.609	1.247	1.373	5.39	5.403	3.577	3.663	3.049	3.161	0	0	1.771	1.861	8.078	8.177	22.707	23.077	0.496	0.568	1.155	1.226	5.134	5.329	3.738	3.821	3.684	3.765	0
617	98-322-30095	517.622	520.153	724.594	734.481	234.541	244.209	1.25544	1.25753	187.534	192.233	M	94	0	0	treatment	AVANTO	734280	726567	1	0.617	0.625	1.191	1.254	5.222	5.327	3.69	3.867	3.935	4.048	0	0	1.904	2.105	8.629	8.707	23	23.654	0.437	0.523	1.682	1.689	5.065	5.447	3.842	3.892	3.938	4.085	0
618	98-322-30096	522.241	529.155	757.028	762.726	260.779	261.336	1.2369	1.23784	193.036	196.531	M	125	2	1	treatment	AVANTO	734818	725967	1	0.542	0.591	1.348	1.49	5.265	5.399	3.761	3.804	3.621	3.69	0	0	1.907	1.928	8.973	9.016	22.416	23.194	0.578	0.601	1.385	1.524	5.475	5.65	3.792	3.868	3.85	3.89	0
619	98-324-30103	627.709	638.402	797.251	807.182	236.209	248.159	1.08781	1.09364	203.684	219.111	M	94	8	9	treatment	AVANTO	734451	727428	1	0.698	0.726	1.813	1.852	6.275	6.398	4.5	4.526	3.065	3.234	0	0	2.207	2.223	9.216	9.232	28.022	28.417	0.614	0.646	1.831	1.927	6.327	6.379	4.954	5.086	4.204	4.263	0
621	98-325-30107	509.627	514.632	790.053	793.675	200.84	212.763	1.27729	1.27802	185.378	188.679	M	79	7	8	treatment	AVANTO	734430	729149	1	0.485	0.585	1.244	1.253	6.126	6.134	3.91	3.934	4.11	4.247	0	0	1.786	1.893	9.116	9.473	21.566	21.814	0.441	0.493	1.147	1.506	6.348	6.371	2.935	3.615	3.89	3.971	0
622	98-326-30111	614.16	617.383	848.898	867.104	204.586	217.531	1.0688	1.07404	207.253	211.312	M	100	8	4	treatment	AVANTO	734297	728870	1	0.747	0.778	1.959	1.979	6.197	6.227	4.051	4.14	4.342	4.587	0	0	2.273	2.321	10.036	10.188	27.634	28.031	0.665	0.696	1.642	1.728	5.995	6.072	4.359	4.365	4.371	4.49	0
623	98-326-30112	458.653	472.309	591.603	650.588	210.935	266.818	1.41578	1.42809	152.255	153.022	F	106	6	7	treatment	AVANTO	734297	729967	1	0.617	0.654	1.547	1.575	5.141	5.338	4.226	4.311	4.03	4.164	0	0	2.063	2.08	8.413	8.552	20.133	20.174	0.56	0.633	1.323	1.436	5.022	5.022	3.999	4.22	4.15	4.251	0
624	98-327-30115	542.238	542.771	731.936	742.886	227.647	235.16	1.2467	1.25256	172.874	175.861	M	94	6	8	treatment	AVANTO	734288	728257	1	0.698	0.704	1.211	1.328	5.785	5.862	4.263	4.333	3.113	3.316	0	0	1.97	2.011	9.291	9.519	22.302	22.924	0.492	0.587	0.412	0.87	5.591	5.696	4.338	4.453	3.282	3.559	0
625	98-327-30116	560.823	562.525	753.293	761.671	210.124	217.664	1.18816	1.1936	185.335	185.338	M	103	8	1	treatment	AVANTO	734288	727429	1	0.69	0.705	1.145	1.204	5.682	5.716	3.923	4.029	4.136	4.164	0	0	2.052	2.07	8.452	8.651	23.663	25.063	0.54	0.567	1.419	1.458	5.725	5.778	4.187	4.193	3.775	4.051	0
626	98-331-30131	540.492	543.777	824.789	829.25	201.594	202.711	1.20787	1.20914	203.487	211.306	M	94	8	5	treatment	AVANTO	734304	728570	0	0.464	0.547	1.591	1.599	5.39	5.428	4.062	4.088	4.273	4.323	0	0	1.964	2.041	8.428	8.61	23.143	23.453	0.57	0.594	1.873	1.982	5.41	5.446	4.222	4.245	4.13	4.287	0
627	98-331-30132	447.36	463.206	595.498	645.443	250.011	296.641	1.41054	1.41189	154.265	157.834	F	100	9	9	treatment	AVANTO	734780	729403	0	0.596	0.683	1.38	1.443	5.439	5.668	4.177	4.213	3.719	3.816	0	0	1.693	1.779	8.575	8.589	20.794	21.22	0.528	0.59	1.064	1.297	5.215	5.263	3.91	4.113	3.817	3.989	0
628	98-331-30133	450.54	451.569	713.133	720.388	165.864	174.886	1.42984	1.43178	161.434	167.108	F	91	5	6	treatment	AVANTO	734304	729403	0	0.556	0.618	1.222	1.237	5.131	5.136	4.112	4.232	3.595	3.615	0	0	1.73	1.751	8.322	8.421	19.914	19.927	0.532	0.557	1.446	1.456	5.233	5.234	4.552	4.606	3.624	3.668	0
629	98-333-30141	458.598	459.486	663.98	666.699	207.887	208.817	1.39318	1.39893	165.545	167.088	M	84	6	8	treatment	AVANTO	734325	727746	1	0.58	0.65	1.107	1.115	5.884	5.986	3.851	3.874	4.201	4.246	0	0	1.728	1.823	7.884	7.903	21.583	21.944	0.51	0.518	1.268	1.541	5.906	5.934	3.788	4.027	4.009	4.063	0
630	98-333-30142	544.93	546.639	827.897	834.783	213.507	218.747	1.21534	1.22437	196.168	197.185	M	94	0	0	treatment	AVANTO	734325	728409	1	0.476	0.58	0.962	1.138	6.17	6.308	3.886	3.958	3.766	3.876	0	0	1.897	1.974	7.983	8.139	22.388	22.707	0.466	0.477	1.34	1.384	5.834	5.999	3.999	4.136	3.694	3.78	0
631	98-334-30145	491.662	493.772	728.287	736.543	196.596	198.955	1.3441	1.34609	176.752	179.556	M	103	7	7	treatment	AVANTO	734338	727344	1	0.589	0.634	1.133	1.293	5.068	5.232	3.6	3.727	3.689	3.767	0	0	1.792	1.859	9.014	9.386	21.979	22.228	0.553	0.586	0.815	1.174	4.949	5	3.824	3.858	3.679	3.76	0
632	98-334-30146	450.681	451.574	632.997	635.682	166.334	167.147	1.33918	1.3407	156.822	158.091	F	94	0	0	treatment	AVANTO	734338	728333	1	0.462	0.504	1.233	1.397	4.79	4.913	3.1	3.182	3.602	3.859	0	0	1.671	1.737	8.145	8.271	22.031	22.337	0.451	0.498	1.049	1.112	4.672	4.78	3.207	3.362	3.228	3.489	0
633	98-335-30149	542.141	547.323	821.69	829.249	202.202	212.809	1.26533	1.26609	200.719	203.279	M	97	2	1	treatment	AVANTO	734331	728599	1	0.602	0.653	1.154	1.252	6.043	6.117	3.948	3.955	4.262	4.284	0	0	1.886	1.933	8.744	8.799	21.874	22.22	0.457	0.475	1.375	1.539	5.204	5.723	4.114	4.13	4.316	4.318	0
636	98-336-30154	420.522	422.852	629.166	635.485	196.13	196.286	1.50556	1.50927	157.741	158.513	F	72	4	9	treatment	AVANTO	734486	728121	0	0.5	0.506	1.403	1.466	4.966	5.138	3.212	3.242	3.411	3.464	0	0	1.559	1.639	7.761	7.762	18.501	18.655	0.385	0.392	0.672	0.977	4.888	5.12	3.385	3.397	3.916	3.977	0
637	98-337-30157	501.088	507.004	692.137	699.453	247.026	248.782	1.32158	1.33256	191.897	197.021	M	75	8	9	treatment	AVANTO	734409	727860	1	0.44	0.453	1.448	1.494	5.01	5.022	3.327	3.372	3.859	4.096	0	0	1.689	1.769	8.151	8.347	21.967	22.159	0.417	0.473	1.076	1.484	5.277	5.32	3.586	3.657	3.705	4.017	0
638	98-337-30158	550.109	550.883	846.787	858.274	205.694	215.741	1.19564	1.19783	190.319	191.536	M	70	3	3	treatment	AVANTO	734365	728773	1	0.539	0.576	0.969	1.135	5.283	5.507	3.431	3.591	4.241	4.29	0	0	1.771	1.849	8.527	8.587	22.535	23.329	0.393	0.419	1.073	1.231	5.521	5.602	3.911	3.924	3.66	3.831	0
639	98-337-30159	432.013	432.592	698.821	705.304	179.137	184.532	1.54874	1.55344	152.799	153.595	M	106	0	0	treatment	AVANTO	734766	729305	1	0.504	0.512	0.661	0.853	4.917	5.079	3.438	3.467	3.339	3.389	0	0	1.598	1.6	7.466	7.641	18.324	18.939	0.448	0.452	1.17	1.208	5.176	5.289	3.692	3.734	3.587	3.589	0
640	98-338-30162	510.671	516.401	744.918	746.22	221.636	231.307	1.24862	1.25157	194.658	197.425	M	81	8	9	treatment	AVANTO	734352	727748	1	0.652	0.717	1.412	1.517	5.273	5.31	3.485	3.655	4.363	4.389	0	0	1.65	1.744	7.873	8	22.213	22.895	0.493	0.553	1.494	1.61	5.259	5.4	3.775	3.872	4.233	4.24	0
642	98-339-30167	523.202	524.666	742.285	742.913	225.52	228.962	1.22741	1.22916	173.642	175.145	M	78	9	7	treatment	AVANTO	734330	727940	1	0.673	0.697	1.287	1.472	5.918	6.158	4.188	4.202	4.218	4.302	0	0	2.139	2.164	8.494	8.66	25.394	25.893	0.449	0.473	1.387	1.518	5.786	5.978	4.444	4.456	3.362	3.655	0
643	98-339-30168	503.711	507.851	672.495	672.547	193.901	195.544	1.31379	1.31701	164.301	167.094	F	106	7	5	treatment	AVANTO	734969	729456	1	0.626	0.714	1.172	1.178	5.658	5.734	3.728	3.856	3.929	4.007	0	0	1.928	1.953	9.251	9.515	24.117	24.614	0.567	0.594	0.772	1.466	5.411	5.486	3.9	4.123	4.238	4.402	0
644	98-340-30171	586.56	587.855	770.461	773.033	211.244	214.338	1.17625	1.17724	190.737	191.057	M	113	7	2	treatment	AVANTO	734367	727766	1	0.777	0.782	0.862	0.996	5.929	6.12	4.095	4.304	4.127	4.268	0	0	1.993	2.091	9.406	9.444	26.541	26.837	0.524	0.569	1.311	1.544	6.264	6.493	4.457	4.479	4.568	4.571	0
647	98-341-30176	598.63	599.318	821.623	825.341	191.215	196.322	1.06757	1.07002	203.517	203.951	F	112	0	0	treatment	AVANTO	734309	728578	1	0.678	0.729	1.49	1.528	5.739	5.93	4.779	4.785	4.259	4.263	0	0	2.172	2.214	10.289	10.351	28.561	28.615	0.621	0.66	1.353	1.38	5.54	5.626	5.096	5.136	4.347	4.39	0
648	98-343-00006	392.696	394.66	713.003	714.246	134.117	136.981	1.58364	1.58542	148.142	152.305	F	115	0	0	treatment	AVANTO	734440	731113	1	0.53	0.582	1.15	1.186	4.358	4.39	3.962	4.058	2.712	2.911	0	0	1.519	1.583	7.378	7.433	17.713	17.835	0.451	0.456	1.358	1.57	4.382	4.384	4.195	4.29	3.443	3.606	0
650	98-343-30184	434.418	437.72	630.455	636.742	194.858	201.487	1.52988	1.53155	148.88	153.193	F	97	8	5	treatment	AVANTO	734804	728983	1	0.603	0.622	1.204	1.258	4.993	4.996	3.674	3.796	3.47	3.491	0	0	1.573	1.66	7.784	7.832	19.754	19.859	0.453	0.466	1.266	1.496	4.798	4.845	3.88	3.932	3.709	3.768	0
651	98-343-30185	480.064	480.762	784.329	785.943	141.857	150.355	1.30633	1.31067	175.102	175.585	M	124	5	9	treatment	AVANTO	734440	730403	1	0.65	0.659	1.058	1.084	5.277	5.53	3.917	4.059	3.201	3.25	0	0	1.737	1.788	7.908	8.094	20.424	21.192	0.547	0.565	1.604	1.624	5.432	5.446	4.294	4.352	3.839	3.907	0
652	98-345-30192	630.633	634.811	829.132	840.643	258.595	262.574	1.06908	1.07236	204.272	213.673	M	106	7	4	treatment	AVANTO	734363	726908	1	0.717	0.719	0.927	1.01	6.336	6.362	4.994	5.054	4.286	4.462	0	0	2.288	2.291	10.068	10.099	27.137	27.37	0.572	0.605	0.82	1.022	6.224	6.261	4.937	5.087	3.942	4.037	0
653	98-345-30193	609.313	611.437	777.83	788.333	274.803	285.18	1.28782	1.28828	209.783	211.043	M	91	0	0	treatment	AVANTO	734363	727584	1	0.521	0.54	0.39	0.408	4.128	4.213	4.663	4.808	1.833	1.934	0	0	1.446	1.493	7.905	7.959	22.702	23.216	0.528	0.566	0.789	0.81	6.008	6.061	4.77	4.783	1.223	1.668	0
654	98-346-30197	431.828	433.823	576.374	576.748	187.336	188.307	1.58883	1.5899	140.011	141.843	F	91	0	0	treatment	AVANTO	734528	727223	0	0.542	0.551	1.175	1.238	4.357	4.361	3.514	3.514	2.93	3	0	0	1.564	1.632	7.283	7.322	18.16	18.213	0.446	0.492	1.137	1.283	4.154	4.336	3.656	3.694	3.163	3.372	0
655	98-346-30198	529.414	534.539	608.139	625.507	221.2	231.04	1.31477	1.31501	176.505	181.344	M	78	0	0	treatment	AVANTO	734528	724717	0	0.49	0.52	1.266	1.344	4.853	4.93	3.193	3.215	3.47	3.489	0	0	1.557	1.736	7.707	8.018	25.627	25.794	0.438	0.438	1.283	1.311	4.672	4.751	3.303	3.311	3.602	3.72	0
657	98-347-30202	440.12	441.291	699.865	703.024	202.724	206.318	1.41518	1.42023	158.171	161.693	F	103	0	0	treatment	AVANTO	734303	729447	1	0.53	0.591	1.301	1.401	4.816	4.899	4.03	4.099	3.563	3.796	0	0	1.696	1.711	8.137	8.14	20.439	20.616	0.514	0.533	1.444	1.449	4.706	4.947	4.111	4.13	3.525	3.62	0
658	98-348-30205	567.21	568.903	720.059	731.748	237.174	247.6	1.27361	1.27916	196.719	197.29	M	94	7	8	treatment	AVANTO	734395	726894	1	0.674	0.678	1.157	1.34	5.314	5.385	3.49	3.524	3.483	3.755	0	0	1.683	1.852	9.302	9.308	22.883	23.165	0.539	0.625	1.033	1.685	5.209	5.377	3.605	3.63	3.837	4.036	0
659	98-348-30206	572.118	573.733	856.25	858.2	230.999	234.476	1.25461	1.25554	198.241	199.57	M	88	6	3	treatment	AVANTO	734395	728877	1	0.643	0.643	1.17	1.19	5.934	6.015	3.745	3.812	4.442	4.642	0	0	1.817	1.975	9.128	9.259	22.979	23.189	0.545	0.581	1.047	1.286	5.678	5.844	3.884	3.914	4.455	4.524	0
660	98-349-30209	607.556	609.742	758.605	772.088	215.161	225.514	1.16732	1.17246	196.535	198.027	M	97	9	8	treatment	AVANTO	734379	727018	1	0.674	0.675	1.427	1.44	5.797	5.879	4.335	4.356	3.81	4.025	0	0	1.887	2.019	9.328	9.401	23.52	24.19	0.574	0.605	1.735	1.992	5.741	5.778	4.496	4.654	3.858	4.125	0
662	98-349-30211	570.421	572.427	767.662	770.494	211.999	219.315	1.21314	1.21508	189.273	191.791	M	91	9	1	treatment	AVANTO	734743	728433	1	0.546	0.595	1.727	1.812	4.526	4.905	3.997	4.035	3.976	4.112	0	0	1.763	1.798	8.185	8.296	22.16	22.19	0.451	0.462	1.826	1.84	4.892	4.895	4.146	4.213	4.529	4.586	0
664	98-350-30215	497.378	497.768	786.774	796.692	200.529	210.719	1.35265	1.35898	184.819	185.24	M	91	0	0	treatment	AVANTO	734465	730351	1	0.525	0.634	1.33	1.392	5.809	5.924	4.114	4.184	3.705	3.744	0	0	1.864	1.908	9.142	9.21	21.279	21.628	0.54	0.555	1.62	1.641	5.863	5.89	4.387	4.537	3.614	3.676	0
665	98-351-30218	556.93	560.026	776.805	784.895	208.009	210.164	1.11379	1.11505	195.565	195.898	M	94	7	1	treatment	AVANTO	734422	729055	1	0.474	0.52	0.923	1.206	6.377	6.466	4.185	4.251	3.267	3.388	0	0	1.966	2.074	9.539	9.784	24.99	25.714	0.498	0.536	1.279	1.704	6.289	6.402	4.451	4.488	4.461	4.462	0
666	98-351-30219	497.548	498.62	680.984	681.315	168.751	172.917	1.40459	1.40636	167.92	169.823	F	94	0	0	treatment	AVANTO	734996	730010	1	0.589	0.629	1.046	1.101	5.485	5.577	4.363	4.395	3.606	3.703	0	0	1.872	1.883	8.461	8.492	21.354	21.445	0.501	0.549	0.622	0.888	5.474	5.527	4.52	4.576	3.696	3.768	0
667	98-353-30226	437.658	437.658	696.937	696.937	198.446	198.446	1.56332	1.56332	157.772	157.772	F	91	8	5	treatment	AVANTO	734954	728511	1	0.467	0.467	1.166	1.166	4.753	4.753	3.867	3.867	3.638	3.638	0	0	1.578	1.578	7.555	7.555	19.81	19.81	0.336	0.336	1.123	1.123	4.879	4.879	4.025	4.025	3.592	3.592	0
668	98-353-30227	508.096	508.096	726	726	187.102	187.102	1.3686	1.3686	177.275	177.275	M	119	8	5	treatment	AVANTO	734954	728023	1	0.624	0.624	0.83	0.83	4.997	4.997	3.484	3.484	3.978	3.978	0	0	1.808	1.808	7.921	7.921	21.15	21.15	0.504	0.504	1.397	1.397	5.077	5.077	3.677	3.677	4.078	4.078	0
672	98-359-30251	538.094	539.298	832.404	834.608	236.532	237.073	1.26398	1.26563	188.818	190.88	M	125	4	5	treatment	AVANTO	734399	725554	1	0.576	0.59	1.422	1.503	6.27	6.332	3.6	3.602	4.179	4.195	0	0	1.958	2.006	8.893	8.906	21.482	21.732	0.521	0.556	1.446	1.916	6.196	6.394	3.665	3.767	4.243	4.324	0
673	98-359-30252	604.322	606.709	830.982	850.597	234.205	251.483	1.15585	1.15722	199.145	203.045	M	144	1	1	treatment	AVANTO	734399	726559	1	0.694	0.717	1.462	1.487	6.232	6.394	4.591	4.601	4.348	4.485	0	0	2.082	2.096	9.424	9.513	24.996	25.527	0.546	0.6	1.977	2.091	6.346	6.366	4.836	4.882	4.828	4.844	0
674	98-359-30253	505.734	506.661	723.897	736.217	220.914	233.794	1.26588	1.27244	180.238	180.739	F	116	1	2	treatment	AVANTO	734835	727787	1	0.649	0.665	1.474	1.53	5.58	5.737	4.267	4.272	4.179	4.205	0	0	1.803	1.824	8.487	8.505	22.95	23.179	0.473	0.512	1.329	1.431	5.616	5.715	4.393	4.434	3.954	4.271	0
679	98-369-30301	334.088	353.194	561.299	634.15	180.862	240.291	1.62915	1.62989	148.195	148.84	F	97	5	6	treatment	AVANTO	734394	729729	1	0.503	0.51	0.952	1.005	4.346	4.435	3.437	3.658	3.205	3.28	0	0	1.584	1.585	7.217	7.235	18.404	18.404	0.409	0.498	1.048	1.071	4.657	4.78	3.758	3.846	3.265	3.396	0
681	98-371-30308	476.577	476.581	708.921	712.364	216.326	219.139	1.28984	1.29008	166.257	169.099	F	73	6	4	treatment	AVANTO	734555	728419	0	0.608	0.618	1.058	1.071	4.76	4.931	4.248	4.253	4.142	4.26	0	0	1.773	1.849	7.589	7.724	22.974	23.162	0.51	0.532	1.405	1.43	4.967	5.062	4.359	4.455	4.192	4.312	0
682	98-371-30309	442.036	445.235	691.453	698.472	178.769	181.528	1.43107	1.43976	161.388	161.841	F	85	0	0	treatment	AVANTO	734555	729064	0	0.561	0.581	1.077	1.097	4.676	4.861	3.847	3.855	3.68	3.687	0	0	1.533	1.582	8.344	8.45	20.285	20.451	0.452	0.464	0.88	0.882	4.727	4.784	4.048	4.059	3.75	3.761	0
684	98-372-30313	487.28	487.3	700.778	709.471	173.036	178.986	1.37767	1.38051	177.962	179.223	F	109	0	0	treatment	AVANTO	734689	729291	1	0.506	0.529	1.227	1.321	5.405	5.467	4.249	4.315	4.01	4.056	0	0	1.818	1.951	8.848	8.955	20.579	21.874	0.465	0.506	1.264	1.392	5.532	5.561	4.287	4.399	4.073	4.133	0
685	98-373-30316	527.985	527.985	806.447	806.447	186.73	186.73	1.2952	1.2952	194.083	194.083	M	118	9	8	treatment	AVANTO	734471	729525	0	0.598	0.598	1.578	1.578	5.73	5.73	4.155	4.155	3.691	3.691	0	0	1.975	1.975	8.874	8.874	22.402	22.402	0.538	0.538	1.879	1.879	5.7	5.7	4.29	4.29	3.969	3.969	0
687	98-501-1301	446.095	448.042	713.676	734.04	150.388	167.153	1.41137	1.41521	155.189	156.969	F	115	0	0	controle	AVANTO	734232	730057	1	0.465	0.502	1.145	1.203	5.181	5.192	3.577	4.06	3.66	3.782	0	0	1.64	1.827	7.983	8.147	19.892	20.325	0.36	0.374	1.147	1.319	5.139	5.2	3.027	4.054	3.807	3.911	0
688	98-501-1302	581.813	582.246	864.009	868.893	183.32	190.23	1.20678	1.21282	191.943	194.802	M	113	0	0	controle	AVANTO	734232	729402	1	0.684	0.694	1.23	1.502	5.781	5.786	4.579	4.596	3.764	3.941	0	0	1.857	1.927	9.154	9.253	25.338	25.451	0.674	0.707	1.481	1.483	5.652	5.723	4.582	4.613	4.165	4.234	0
689	98-503-1311	491.108	492.386	805.279	809.57	178.703	186.638	1.30992	1.314	186.25	186.898	F	130	0	0	controle	AVANTO	734253	729994	1	0.368	0.436	1.333	1.354	5.576	5.815	4.216	4.342	3.765	4.107	0	0	1.902	1.959	9.772	10.015	20.069	20.805	0.441	0.506	1.444	1.468	5.206	5.301	4.385	4.389	4.254	4.291	0
692	98-503-1314	566.224	569.738	812.182	818.241	188.658	196	1.14029	1.14126	191.651	192.615	M	109	1	1	controle	AVANTO	734253	727560	1	0.725	0.753	1.125	1.532	5.225	5.38	4.727	4.779	4.419	4.472	0	0	1.976	2.058	9.252	9.461	24.76	25.088	0.452	0.534	0.922	1.594	5.441	5.504	4.787	4.877	2.986	4.215	0
693	98-504-1317	469.729	473.831	784.341	816.505	176.291	205.867	1.2982	1.3093	175.281	181.483	F	124	0	0	controle	AVANTO	734211	730103	0	0.634	0.658	1.221	1.324	5.487	5.654	4.389	4.444	3.791	3.804	0	0	1.663	1.763	8.548	8.619	21.759	22.252	0.518	0.534	1.243	1.348	5.428	5.468	4.77	4.851	4.049	4.11	0
694	98-504-13173	491.208	508.656	783.051	880.939	208.654	305.735	1.27399	1.2925	191.018	203.485	M	115	0	0	controle	AVANTO	734211	730737	0	0.615	0.645	0.756	0.959	5.661	5.781	3.517	4.793	3.038	3.308	0	0	1.579	1.711	8.42	8.552	22.745	23.289	0.614	0.621	1.18	1.338	5.581	5.832	4.058	4.839	3.502	3.576	0
695	98-504-1318	589.757	591.82	916.916	918.28	201.113	206.239	1.09163	1.10068	215.031	216.873	M	139	0	0	controle	AVANTO	734956	729483	1	0.593	0.648	1.44	1.564	6.135	6.316	4.616	4.763	4.168	4.281	0	0	1.84	1.917	9.276	9.73	26.007	26.165	0.471	0.524	1.388	1.497	6.185	6.343	4.876	4.901	4.537	4.62	0
696	98-506-1326	466.061	467.338	783.391	785.584	171.208	175.223	1.34992	1.3504	173.496	174.384	M	127	0	0	controle	AVANTO	734234	729564	1	0.515	0.594	1.214	1.245	5.517	5.564	4.289	4.305	3.785	3.785	0	0	1.839	1.858	8.741	8.903	20.162	20.811	0.478	0.51	1.395	1.442	5.662	5.794	4.294	4.325	3.907	4.198	0
697	98-506-1327	439.08	446.007	761.906	776.006	189.865	196.667	1.34533	1.34628	170.983	178.607	F	112	1	0	controle	AVANTO	734241	730268	1	0.598	0.619	1.075	1.218	5.138	5.475	4.762	4.768	3.886	3.98	0	0	1.795	1.861	8.525	8.556	19.824	19.9	0.616	0.621	1.248	1.282	5.249	5.489	4.702	4.779	4.158	4.18	0
698	98-507-1330	549.433	553.374	913.665	917.803	247.779	256.966	1.06167	1.06274	204.53	209.239	M	115	0	0	controle	AVANTO	734219	728458	1	0.591	0.623	1.133	1.197	5.921	5.957	3.953	3.986	4.14	4.246	0	0	1.968	1.98	8.956	9.057	26.338	26.673	0.452	0.493	1.295	1.466	6.048	6.075	4.086	4.259	3.78	3.784	0
699	98-507-1331	506.79	507.168	776.389	787.147	229.338	237.777	1.41666	1.42417	192.916	193.78	F	100	3	0	controle	AVANTO	734219	729088	1	0.572	0.608	1.32	1.411	5.845	6.116	3.418	3.704	3.336	3.446	0	0	1.747	1.924	7.23	7.255	19.262	20.052	0.46	0.563	1.186	1.305	5.945	5.964	2.913	3.049	3.889	4.022	0
700	98-507-1332	576.551	582.464	804.245	808.936	197.624	201.689	1.20235	1.20402	204.297	208.321	F	100	0	0	controle	AVANTO	734942	729088	1	0.724	0.82	1.386	1.45	5.254	5.267	4.604	4.616	3.872	3.933	0	0	2.078	2.115	8.748	8.831	22.924	23.245	0.685	0.704	0.879	1.219	5.203	5.433	4.646	4.793	3.984	4.178	0
701	98-508-1335	520.939	530.247	762.721	790.381	299.717	312.065	1.17492	1.17737	172.928	174.875	F	127	0	0	controle	AVANTO	734218	729831	0	0.611	0.618	0.804	0.876	5.44	5.546	4.503	4.505	3.754	3.799	0	0	1.815	1.817	9.858	9.882	21.231	22.957	0.399	0.489	1.335	1.419	5.751	5.84	4.898	4.926	3.756	4.376	0
702	98-508-1336	587.356	587.782	838.781	856.373	182.041	193.143	1.18347	1.19156	202.255	204.816	M	121	0	0	controle	AVANTO	734974	729225	0	0.694	0.727	1.391	1.456	5.588	5.68	4.127	4.177	3.841	3.934	0	0	1.85	1.904	9.574	9.587	21.638	22.033	0.513	0.582	1.64	1.7	5.717	5.787	4.408	4.428	4.056	4.063	0
703	98-510-1344	505.676	507.803	727.951	733.044	221.578	224.193	1.31177	1.31287	171.869	175.72	M	84	0	0	controle	AVANTO	734247	727405	0	0.645	0.672	1.065	1.16	5.684	5.69	4.273	4.319	4.338	4.435	0	0	1.914	1.956	8.724	8.852	22.632	22.839	0.552	0.608	1.043	1.417	5.707	5.823	4.611	4.642	4.228	4.397	0
704	98-510-1345	485.936	487.88	736.038	738.534	218.57	218.937	1.31539	1.31594	170.411	170.753	F	116	0	0	controle	AVANTO	734247	727951	0	0.625	0.632	1.136	1.172	4.898	5.148	4.068	4.295	3.455	3.497	0	0	1.829	1.839	8.853	9.006	24.088	24.231	0.47	0.566	0.912	0.985	5.259	5.394	4.738	4.777	3.837	3.864	0
709	98-513-1357	446.512	449.631	652.81	667.671	203.237	209.261	1.47211	1.47509	159.491	165.115	F	122	0	0	controle	AVANTO	734226	727288	0	0.505	0.524	0.739	0.776	4.802	4.835	3.532	3.542	3.127	4.015	0	0	1.535	1.543	8.08	8.333	18.747	18.864	0.447	0.513	1.48	1.583	5.072	5.107	3.762	3.818	3.968	4.02	0
710	98-513-1358	554.76	555.501	683.545	697.424	223.894	234.544	1.2021	1.20571	178.401	178.914	F	125	2	2	controle	AVANTO	734226	726367	0	0.49	0.497	1.56	1.592	5.797	5.849	4.274	4.317	4.249	4.262	0	0	1.939	2.012	9.305	9.41	24.292	24.48	0.613	0.682	1.423	1.523	5.736	5.741	4.269	4.281	3.801	3.823	0
711	98-514-1361	556.896	559.936	756.151	764.914	240.65	248.845	1.25385	1.26966	184.991	190.165	M	141	0	0	controle	AVANTO	734261	726785	1	0.583	0.654	0.749	0.912	5.287	5.408	3.811	3.822	4.081	4.257	0	0	1.908	1.981	9.167	9.296	22.469	23.013	0.605	0.607	1.427	1.491	5.425	5.548	4.205	4.22	4.367	4.472	0
712	98-514-1362	520.532	523.565	723.706	738.191	220.977	232.704	1.25451	1.2585	178.733	180.824	M	119	0	0	controle	AVANTO	734261	727210	1	0.647	0.682	1.428	1.441	5.233	5.32	4.122	4.161	4.398	4.587	0	0	1.918	1.995	9.142	9.186	22.738	23.674	0.642	0.658	1.377	1.395	5.32	5.462	4.412	4.437	4.303	4.354	0
713	98-515-1365	594.389	605.135	786.308	833.266	243.987	300.052	1.12431	1.13382	208.703	214.847	F	100	0	0	controle	AVANTO	734493	730358	1	0.676	0.773	1.354	1.386	5.896	6.179	4.847	4.856	3.826	4.044	0	0	2.209	2.281	10.183	10.271	26.532	26.773	0.699	0.729	1.597	1.629	5.823	6.15	4.732	4.795	3.877	4.004	0
716	98-517-1373	516.195	517.857	711.273	715.203	213.254	216.747	1.41954	1.42102	172.165	175.304	F	122	0	0	controle	AVANTO	734337	727018	1	0.586	0.61	1.444	1.544	4.364	4.486	3.741	3.805	3.826	3.923	0	0	1.757	1.764	8.307	8.342	21.284	21.385	0.444	0.488	1.465	1.547	4.363	4.491	3.876	3.891	4.013	4.033	0
717	98-517-1374	478.12	479.356	676.044	679.687	205.1	209.318	1.35001	1.3508	165.03	167.108	F	125	0	0	controle	AVANTO	734337	727754	1	0.592	0.612	1.329	1.395	4.353	4.702	3.402	3.404	3.213	3.359	0	0	1.708	1.801	8.849	8.871	23.53	23.581	0.529	0.547	0.954	1.183	4.428	4.434	3.678	3.743	4.201	4.316	0
718	98-518-1377	510.782	524.048	778.423	796.456	224.786	225.206	1.34489	1.34904	192.348	208.432	F	127	0	0	controle	AVANTO	734414	728857	1	0.523	0.542	0.956	1.263	5.613	5.625	3.438	3.441	1.906	2.207	0	0	1.436	1.684	7.978	7.979	20.209	20.587	0.522	0.538	1.424	1.579	5.358	5.621	3.262	3.35	3.982	4.24	0
719	98-519-1381	536.442	538.589	846.261	858.76	217.022	221.426	1.14575	1.14781	202.557	202.631	M	112	0	0	controle	AVANTO	734310	728619	1	0.589	0.606	1.19	1.414	5.815	5.826	4.383	4.412	4.091	4.098	0	0	2.013	2.093	8.873	8.892	25.082	25.795	0.426	0.471	1.748	1.896	5.749	6.068	4.713	4.721	4.491	4.696	0
720	98-519-1382	513.621	515.492	785.999	804.879	202.064	224.188	1.23263	1.23898	195.032	202.309	M	109	0	0	controle	AVANTO	734310	729655	1	0.603	0.66	1.322	1.497	5.742	5.747	4.104	4.138	3.983	4.031	0	0	1.917	2.012	9.218	9.222	22.552	22.619	0.568	0.62	1.156	1.267	5.721	5.752	4.251	4.4	4.66	4.68	0
721	98-520-1385	568.196	580.652	872.425	875.007	229.517	237.749	1.28063	1.28411	217.629	231.077	M	113	0	0	controle	AVANTO	734374	727829	1	0.601	0.664	0.936	1.004	5.184	5.227	4.088	4.23	3.728	3.919	0	0	1.937	1.962	8.976	8.984	21.61	21.682	0.588	0.607	0.953	1.178	5.423	5.508	4.437	4.444	4.409	4.53	0
722	98-520-1386	429.355	431.06	757.491	771.723	169.321	180.893	1.46419	1.46542	162.286	164.145	F	103	2	0	controle	AVANTO	734374	730419	1	0.503	0.539	1.11	1.163	5.2	5.217	4.227	4.383	3.832	3.932	0	0	1.772	1.772	8.237	8.327	20.365	20.404	0.471	0.492	1.099	1.363	5.058	5.156	4.456	4.474	4.114	4.185	0
724	98-523-1398	450.557	451.567	741.987	744.96	167.679	169.927	1.40815	1.41049	166.772	168.691	F	94	0	0	controle	AVANTO	734359	730319	1	0.581	0.603	0.841	0.954	5.112	5.154	3.327	3.351	2.928	3.019	0	0	1.647	1.65	7.694	7.792	19.872	20.51	0.398	0.409	1.155	1.356	5.081	5.255	3.502	3.517	3.391	3.459	0
725	98-524-1401	662.635	663.34	887.537	887.664	213.647	218.829	1.18667	1.1915	214.418	215.947	M	139	0	0	controle	AVANTO	734441	729384	0	0.766	0.769	1.025	1.177	5.994	6.298	4.711	4.743	3.453	3.495	0	0	2.164	2.173	9.492	9.67	24.811	24.886	0.568	0.587	1.454	1.758	5.965	6.146	5.252	5.256	3.849	3.859	0
729	98-528-1417	596.954	599.809	784.568	790.891	239.649	248.23	1.24783	1.2502	207.259	209.307	M	103	0	0	controle	AVANTO	734485	727575	1	0.566	0.569	1.184	1.341	5.243	5.394	4.342	4.437	3.752	3.823	0	0	1.978	2.08	8.573	8.623	25.176	25.439	0.406	0.516	0.998	1.131	4.958	5.211	4.266	4.329	3.777	3.896	0
730	98-528-1418	480.489	481.071	701.887	702.804	234.527	238.701	1.38619	1.39284	171.988	172.115	F	94	0	0	controle	AVANTO	734437	728224	1	0.49	0.531	1.337	1.357	4.652	4.837	3.518	3.627	3.927	3.932	0	0	1.664	1.708	7.07	7.218	21.215	21.307	0.487	0.507	1.151	1.285	4.664	4.681	3.927	3.976	3.71	3.744	0
731	98-529-1421	488.266	488.831	762.522	783.792	202.29	210.572	1.42125	1.42148	176.895	179.085	F	115	0	0	controle	AVANTO	734416	729086	1	0.53	0.557	1.369	1.437	4.862	5.008	4.459	4.508	3.974	4.008	0	0	1.595	1.6	8.067	8.095	19.489	19.67	0.497	0.506	1.13	1.35	4.905	5.153	4.739	4.805	3.872	3.912	0
732	98-529-1422	536.131	536.288	758.756	763.339	211.584	216.932	1.3049	1.30778	187.326	188.151	M	94	1	2	controle	AVANTO	734416	727459	1	0.578	0.598	1.17	1.21	5.258	5.38	3.932	3.934	4.184	4.205	0	0	1.761	1.781	8.394	8.477	21.619	21.972	0.458	0.513	0.973	1.1	5.532	5.774	4.062	4.096	3.601	3.69	0
733	98-529-1423	440.679	443.301	634.832	635.862	189.038	197.379	1.63002	1.63357	157.154	159.219	F	97	0	0	controle	AVANTO	734802	726711	1	0.459	0.497	1.019	1.178	4.247	4.391	3.148	3.199	3.702	3.744	0	0	1.45	1.489	7.089	7.133	16.797	17.516	0.478	0.483	0.866	1.126	4.187	4.226	3.18	3.224	3.645	3.694	0
734	98-530-1426	641.291	641.726	808.751	809.642	203.808	205.461	1.1641	1.16593	216.526	216.897	M	103	1	1	controle	AVANTO	734772	728720	0	0.687	0.707	1.007	1.163	5.782	5.88	4.486	4.488	4.186	4.305	0	0	1.762	1.79	9.507	9.522	25.453	25.646	0.508	0.54	1.475	1.492	5.593	5.718	4.633	4.667	4.464	4.63	0
735	98-530-1427	555.095	556.359	720.592	722.098	236.383	237.964	1.28676	1.28937	184.538	187.026	M	109	0	2	controle	AVANTO	734322	727859	0	0.632	0.677	0.581	0.796	5.226	5.383	4.1	4.281	3.758	3.858	0	0	1.817	1.894	9.086	9.163	23.79	24.641	0.538	0.614	1.072	1.131	5.075	5.118	4.246	4.371	3.644	3.839	0
736	98-530-1428	526.8	528.267	715.867	717.036	204.768	207.523	1.33834	1.33884	178.977	179.088	F	91	0	0	controle	AVANTO	734322	727322	0	0.617	0.673	1.129	1.228	5.615	5.621	3.937	4.031	3.63	3.637	0	0	1.644	1.745	8.368	8.495	21.484	21.868	0.564	0.576	1.538	1.657	5.598	5.648	3.996	4.052	3.985	4.25	0
737	98-531-1431	489.793	491.496	760.146	771.957	192.903	202.961	1.44386	1.44834	181.719	182.688	F	119	0	0	controle	AVANTO	734534	726765	0	0.571	0.609	0.863	0.909	5.488	5.582	4.057	4.267	3.212	3.525	0	0	1.571	1.67	8.328	8.394	21.485	21.724	0.576	0.635	1.003	1.059	5.372	5.468	3.643	3.7	2.464	2.956	0
738	98-531-1432	427.483	428.782	653.101	657.204	222.838	225.129	1.46587	1.46848	161.043	165.546	F	128	0	0	controle	AVANTO	734534	727677	0	0.573	0.575	1.052	1.266	4.73	4.928	3.665	3.675	3.44	3.48	0	0	1.662	1.681	7.093	7.268	19.235	19.251	0.489	0.509	1.553	1.638	4.764	4.791	3.615	3.823	3.699	3.865	0
739	98-532-1435	427.003	428.928	623.984	625.128	231.584	238.313	1.40479	1.4088	150.778	151.678	F	125	0	0	controle	AVANTO	734449	728092	0	0.506	0.51	1.072	1.25	4.95	5.039	3.327	3.392	3.4	3.443	0	0	1.684	1.706	7.528	7.567	20.504	20.828	0.382	0.393	1.316	1.365	4.879	4.948	3.475	3.515	3.648	3.712	0
740	98-532-1436	517.834	518.672	670.729	671.174	210.549	212.222	1.40104	1.40591	165.639	166.745	F	119	0	0	controle	AVANTO	734435	727113	0	0.601	0.612	0.933	1.108	4.73	4.774	3.622	3.658	3.789	3.836	0	0	1.631	1.683	8.072	8.133	20.933	21.042	0.523	0.538	1.165	1.437	5.001	5.099	3.912	3.929	3.67	3.758	0
741	98-533-1439	390.193	392.213	661.096	663.836	173.846	182.015	1.74658	1.74735	152.292	153.133	F	103	0	0	controle	AVANTO	734364	727264	1	0.517	0.531	1.103	1.148	4.459	4.541	3.425	3.715	2.742	2.995	0	0	1.523	1.538	6.771	6.805	16.349	16.595	0.349	0.349	1.046	1.066	4.367	4.379	3.739	3.757	3.392	3.452	0
742	98-533-1441	448.377	451.397	742.955	743.22	183.201	184.34	1.33611	1.3377	167.502	168.934	M	94	0	0	controle	AVANTO	734364	728716	1	0.527	0.577	1.213	1.234	4.821	4.973	3.553	3.633	3.442	3.47	0	0	1.722	1.79	7.656	7.696	22.106	22.342	0.371	0.375	1.149	1.554	4.525	4.647	3.665	3.708	3.878	3.892	0
743	98-534-00011	532.453	538.11	702.243	702.298	246.231	247.647	1.20987	1.21147	188.195	188.457	M	119	0	0	controle	AVANTO	734759	725930	1	0.512	0.531	1.45	1.565	4.855	5.032	3.164	3.249	4.241	4.249	0	0	1.717	1.747	7.921	8.359	23.38	23.87	0.395	0.42	1.587	1.749	5.315	5.327	3.337	3.387	4.439	4.477	0
744	98-534-1444	512.037	512.36	676.861	691.429	220.852	231.116	1.31298	1.31389	177.864	178.562	F	94	0	0	controle	AVANTO	734489	727598	1	0.564	0.603	1.344	1.354	5.057	5.291	3.214	3.24	4.545	4.562	0	0	1.772	1.842	8.963	8.979	22.938	23.004	0.369	0.393	1.298	1.461	5.09	5.141	3.402	3.436	4.517	4.588	0
745	98-534-1445	490.095	492.231	712.683	723.136	196.297	204.074	1.2588	1.25962	164.522	166.736	M	94	0	0	controle	AVANTO	734489	727598	1	0.573	0.594	1.3	1.325	5.037	5.097	3.694	3.799	4.298	4.303	0	0	1.765	1.816	7.779	8.006	22.436	23.098	0.469	0.505	1.531	1.549	5.267	5.309	3.835	3.875	4.315	4.363	0
746	98-535-1448	415.083	419.045	623.534	658.989	181.244	207.158	1.52456	1.52568	161.036	167.626	F	84	0	0	controle	AVANTO	734372	727038	1	0.617	0.619	0.851	0.937	4.931	4.999	3.176	3.234	3.792	3.902	0	0	1.494	1.522	7.705	7.707	18.465	18.575	0.428	0.451	1.065	1.166	4.767	4.846	3.478	3.514	3.689	3.755	0
747	98-535-1449	484.144	486.902	702.553	708.637	187.647	193.976	1.30953	1.31183	182.125	185.362	F	81	1	1	controle	AVANTO	734372	727727	1	0.487	0.544	1.247	1.316	5.038	5.073	4.26	4.307	3.016	3.224	0	0	1.743	1.773	8.23	8.241	21.459	21.477	0.494	0.501	1.179	1.287	5.018	5.193	4.267	4.282	3.384	3.49	0
748	98-536-1454	411.033	413.325	664.761	666.773	168.946	169.672	1.65286	1.65419	152.524	153.412	F	103	0	0	controle	AVANTO	734381	727988	1	0.49	0.499	0.968	1.076	4.623	4.762	3.626	3.668	3.358	3.383	0	0	1.396	1.545	7.299	7.414	16.827	17.17	0.412	0.456	1.274	1.284	4.533	4.548	3.632	3.732	3.366	3.447	0
749	98-537-1459	522.491	527.414	675.861	689.36	218.456	231.186	1.26743	1.28538	182.561	183.041	M	103	0	0	controle	AVANTO	734596	726664	0	0.466	0.476	0.627	0.753	4.966	5.089	3.506	3.509	3.839	3.942	0	0	1.808	1.824	8.073	8.316	23.641	24.619	0.42	0.511	1.231	1.332	4.735	4.953	3.544	3.615	3.775	3.79	0
750	98-537-1460	450.657	452.311	569.53	576.522	203.527	207.059	1.51868	1.52162	163.414	165.839	F	103	0	0	controle	AVANTO	734568	727158	1	0.516	0.552	1.443	1.522	4.256	4.313	3.513	3.629	3.857	3.869	0	0	1.581	1.6	7.743	7.777	19.059	19.149	0.429	0.475	1.481	1.516	4.406	4.412	3.735	3.744	4.025	4.042	0
751	98-539-1467	599.711	600.579	814.373	821.901	276.29	284.592	1.06554	1.0678	213.696	214.329	M	103	2	1	controle	AVANTO	734758	727647	1	0.597	0.604	0.951	1.073	5.704	5.757	4.428	4.429	3.933	4.068	0	0	1.916	1.93	9.361	9.379	26.397	26.534	0.49	0.514	1.358	1.454	5.643	5.823	4.733	4.742	4.336	4.42	0
753	98-539-1469	485.165	486.338	814.304	816.257	228.677	229.563	1.24264	1.24999	187.948	189.778	F	115	0	0	controle	AVANTO	734513	729309	1	0.53	0.617	0.718	0.813	5.714	5.751	4.628	4.654	3.854	3.909	0	0	1.615	1.623	8.778	8.783	21.947	22.381	0.571	0.593	1.071	1.436	5.522	5.714	4.439	4.445	4.048	4.089	0
754	98-540-1473	413.513	416.507	694.688	699.465	160.868	162.594	1.4996	1.50227	158.341	160.599	F	94	0	0	controle	AVANTO	734632	727984	1	0.388	0.43	1.278	1.387	4.713	4.761	3.347	3.378	3.45	3.542	0	0	1.495	1.509	7.454	7.844	19.185	19.611	0.416	0.417	1.399	1.433	4.701	4.829	3.532	3.623	3.723	3.904	0
755	98-541-1476	547.037	549.777	790.19	815.602	251.143	278.384	1.19808	1.19979	186.938	191.235	F	139	0	0	controle	AVANTO	734546	728497	1	0.613	0.64	1.152	1.358	6.036	6.147	4.895	4.944	4.259	4.473	0	0	1.979	2.057	9.402	9.487	24.474	24.505	0.644	0.676	0.78	1.037	6.318	6.394	5.212	5.268	4.657	4.836	0
756	98-541-1477	548.925	551.081	866.937	867.947	179.989	185.979	1.1015	1.10488	197.076	203.5	F	100	0	0	controle	AVANTO	734546	729087	1	0.92	1.044	1.258	1.469	7.196	7.347	3.976	5.586	4.757	4.803	0	0	2.236	2.341	9.016	9.031	23.347	23.876	0.674	0.908	1.438	1.513	7.273	7.401	5.397	5.942	5.144	5.284	0
757	98-542-1480	509.899	512.625	715.966	719.685	224.387	229.466	1.3365	1.34044	189.512	192.072	F	109	0	0	controle	AVANTO	734475	726533	1	0.493	0.51	1.269	1.405	4.947	5.124	3.792	3.913	4.261	4.264	0	0	1.71	1.727	8.402	8.475	22.328	22.553	0.474	0.481	1.219	1.701	5.046	5.057	3.845	3.87	3.881	3.889	0
759	98-542-1483	454.378	454.735	755.676	757.037	193.879	194.506	1.45144	1.45321	172.199	172.907	F	115	0	0	controle	AVANTO	734823	729125	1	0.586	0.605	1.049	1.052	4.827	4.924	3.756	3.776	3.711	3.918	0	0	1.421	1.438	8.28	8.318	20.354	20.732	0.488	0.526	1.345	1.384	4.966	5.03	3.966	4.028	4.086	4.213	0
761	98-543-1487	511.846	511.846	629.715	629.715	230.593	230.593	1.37072	1.37072	175.657	175.657	F	116	0	0	controle	AVANTO	734588	727136	1	0.62	0.62	1.516	1.516	5.774	5.774	3.83	3.83	3.312	3.312	0	0	1.958	1.958	8.096	8.096	23.015	23.015	0.564	0.564	1.131	1.131	5.543	5.543	3.947	3.947	4.008	4.008	0
763	98-544-1490	473.005	480.186	654.818	656.158	178.832	186.683	1.40316	1.40673	149.629	152.824	F	112	0	0	controle	AVANTO	735137	728938	1	0.511	0.528	1.146	1.281	4.657	4.668	3.86	3.895	3.449	3.538	0	0	1.791	1.817	8.083	8.126	21.803	21.863	0.365	0.41	1.324	1.485	4.708	4.861	3.922	3.982	3.584	3.668	0
764	98-545-1494	576.017	577.739	776.108	783.831	222.594	226.587	1.20082	1.20608	192.741	196.949	M	113	0	0	controle	AVANTO	735049	728571	1	0.575	0.668	0.823	0.879	6.433	6.843	4.341	4.39	4.573	4.658	0	0	2.13	2.199	9.103	9.191	23.171	24.151	0.513	0.583	0.576	0.723	6.074	6.475	4.392	4.522	4.56	4.609	0
765	98-545-1495	552.334	553.186	798.948	801.327	230.361	231.488	1.20218	1.20935	192.699	194.755	M	94	0	0	controle	AVANTO	734800	729117	1	0.689	0.738	1.115	1.203	5.673	5.911	4.735	4.76	4.712	4.812	0	0	2.108	2.149	7.909	8.093	22.495	23.199	0.641	0.734	1.625	1.73	5.735	5.78	4.936	4.949	4.913	4.917	0
766	98-546-1498	569.935	570.349	684.707	691.72	199.787	202.461	1.37757	1.37894	185.85	187.251	F	122	0	2	controle	AVANTO	734771	727012	1	0.657	0.687	1.09	1.224	5.935	6.029	3.84	3.899	3.788	3.847	0	0	1.965	1.987	8.582	8.764	23.001	23.462	0.458	0.469	1.425	1.47	5.548	5.726	3.962	3.98	4.067	4.096	0
767	98-546-1499	483.936	487.245	666.471	675.284	174.294	180.19	1.50179	1.50964	166.545	167.112	F	84	0	0	controle	AVANTO	734771	727624	1	0.537	0.581	0.968	1.224	5.178	5.201	3.838	3.838	3.324	3.357	0	0	1.788	1.789	7.891	7.986	20.595	20.865	0.537	0.584	1.15	1.272	5.149	5.192	3.674	3.76	3.896	3.921	0
771	98-804-80010	526.623	528.536	737.137	739.761	198.41	200.067	1.24789	1.26185	180.129	180.614	F	113	6	7	treatment	AVANTO	734844	728599	1	0.62	0.663	0.839	0.969	5.177	5.222	4.302	4.317	4.005	4.058	0	0	1.797	1.798	8.623	8.662	23.717	24.43	0.546	0.604	0.838	1.183	5.32	5.37	4.399	4.477	4.138	4.316	0
775	98-809-80025	436.037	436.254	652.705	664.719	194.578	204.391	1.45765	1.45779	163.267	164.633	F	106	4	6	treatment	AVANTO	734980	729171	0	0.639	0.665	1.405	1.442	5.199	5.293	4.006	4.116	3.751	3.783	0	0	1.661	1.746	7.428	7.44	19.274	19.323	0.534	0.604	1.083	1.47	5.121	5.162	3.781	3.823	2.762	3.043	0
777	98-812-80034	413.251	419.148	772.087	778.227	155.462	156.959	1.50812	1.51767	156.435	159.686	F	88	7	9	treatment	AVANTO	734968	730749	1	0.542	0.545	1.144	1.32	4.086	4.149	2.981	3.099	3.639	3.718	0	0	1.628	1.733	7.572	7.651	18.585	18.625	0.521	0.558	1.574	1.616	3.915	4.173	3.454	3.516	3.848	3.876	0
779	98-814-80040	412.391	412.496	660.102	672.881	236.58	247.868	1.4183	1.42094	160.166	160.661	F	113	8	6	treatment	AVANTO	734901	728451	0	0.439	0.451	1.33	1.391	4.64	4.643	3.866	3.915	3.646	3.652	0	0	1.662	1.706	7.066	7.078	18.511	18.844	0.198	0.252	1.313	1.385	4.585	4.683	3.843	3.953	3.842	3.895	0
780	98-815-80043	384.548	385.14	691.454	697.962	142.793	152.021	1.58354	1.58569	149.009	154.779	F	85	9	3	treatment	AVANTO	734993	729872	0	0.438	0.448	1.1	1.203	4.119	4.307	3.584	3.594	3.073	3.251	0	0	1.37	1.396	7.616	7.635	18.85	18.87	0.365	0.39	0.815	1.13	4.23	4.348	3.469	3.533	3.612	3.634	0
781	98-815-80044	403.41	409.098	701.065	745.8	134.511	181.184	1.54309	1.54426	154.065	157.452	F	109	1	9	treatment	AVANTO	734993	731966	0	0.629	0.673	1.086	1.113	4.75	4.915	3.977	4.121	2.68	2.839	0	0	1.653	1.711	8.243	8.375	19.21	20.107	0.481	0.497	0.715	0.894	4.586	4.761	4.077	4.221	3.156	3.167	0
782	98-817-80050	418.214	422.044	679.788	688.378	197.07	206.553	1.59913	1.60146	151.66	154.152	F	125	8	6	treatment	AVANTO	734970	728711	1	0.432	0.474	1.383	1.453	4.511	4.542	3.958	4.01	3.111	3.176	0	0	1.626	1.65	7.776	7.833	17.157	17.836	0.442	0.452	1.342	1.377	4.188	4.293	3.978	4.087	3.603	3.613	0
783	98-819-80056	391.117	392.034	445.891	452.109	308.294	320.725	1.51222	1.51371	114.394	116.58	F	94	9	9	treatment	AVANTO	735059	731945	1	0.462	0.597	1.076	1.172	4.985	5.103	3.349	3.371	3.426	3.474	0	0	1.62	1.729	8.166	8.569	21.571	21.753	0.404	0.482	0.969	1.053	4.822	4.94	3.544	3.564	3.553	3.678	0
785	98-821-80062	450.119	459.661	609.634	687.587	201.171	252.435	1.45419	1.48656	165.193	186.964	F	85	8	7	treatment	AVANTO	734874	728993	1	0.389	0.446	1.39	1.649	4.931	5.274	3.425	3.601	3.655	4.08	0	0	1.555	1.655	6.906	7.062	19.549	19.825	0.362	0.42	1.305	1.489	4.827	5.233	3.296	3.566	3.521	3.932	0
787	98-822-80065	529.148	535.338	794.993	797.327	166.393	174.173	1.2615	1.26566	190.204	193.297	F	94	8	6	treatment	AVANTO	735023	730197	1	0.662	0.699	1.372	1.45	5.404	5.436	3.917	3.92	3.073	3.791	0	0	2.062	2.07	8.418	8.477	23.671	24.28	0.604	0.634	1.462	1.491	5.617	5.708	3.8	3.958	3.152	3.777	0
788	98-823-80069	404.653	404.782	705.089	726.465	151.998	170.376	1.47084	1.47976	156.287	161.61	F	100	9	9	treatment	AVANTO	735020	730978	1	0.619	0.635	0.591	0.612	4.953	5.111	3.821	3.941	3.23	3.286	0	0	1.75	1.768	7.421	7.444	19.207	19.366	0.45	0.503	0.907	1.074	4.774	4.841	3.948	4.111	3.752	3.839	0
789	98-824-80072	408.488	408.905	762.019	790.578	132.17	153.835	1.61193	1.6168	160.714	162.658	F	109	8	9	treatment	AVANTO	734886	731198	1	0.519	0.54	0.903	1.034	4.823	4.844	3.624	3.643	3.796	3.948	0	0	1.611	1.635	8.195	8.275	17.57	17.751	0.474	0.508	0.882	0.901	4.824	4.884	3.751	3.807	4.046	4.075	0
791	98-829-80086	463.869	466.498	732.377	737.916	173.285	173.621	1.42763	1.4284	157.992	161.468	F	112	9	6	treatment	AVANTO	735052	730952	0	0.589	0.604	0.981	1.358	4.162	4.644	3.838	3.847	3.819	3.918	0	0	1.633	1.647	8.63	8.807	19.519	19.823	0.466	0.51	0.813	0.882	4.295	4.409	4.026	4.065	3.815	3.855	0
796	98-834-80101	478.465	480.242	766.386	778.87	176.583	185.198	1.42356	1.42475	173.838	174.58	F	127	7	4	treatment	AVANTO	735058	730079	1	0.56	0.565	1.258	1.303	4.646	4.708	3.689	3.727	3.589	3.69	0	0	1.605	1.623	7.611	7.828	18.306	19.397	0.452	0.514	1.061	1.238	4.715	5.033	3.886	3.928	3.378	3.422	0
797	98-836-80106	427.007	433.619	637.529	645.25	204.263	205.568	1.53999	1.54675	154.031	162.359	F	97	6	9	treatment	AVANTO	735042	731583	1	0.531	0.537	1.126	1.28	4.826	4.845	3.483	3.493	3.273	3.319	0	0	1.585	1.607	8.092	8.224	19.043	19.362	0.492	0.512	1.235	1.274	4.863	4.867	3.73	3.875	3.385	3.417	0
798	98-837-80109	464.487	464.965	773.421	778.929	165.808	168.296	1.39197	1.39672	179.209	180.229	F	103	7	4	treatment	AVANTO	735074	730754	1	0.607	0.666	1.157	1.165	5.247	5.308	4.391	4.443	3.659	3.702	0	0	1.61	1.745	8.563	8.72	20.211	20.382	0.509	0.523	0.969	1.407	5.013	5.178	4.461	4.669	3.886	3.98	0
799	98-838-80112	517.734	519.554	756.037	767.419	220.242	227.456	1.42551	1.42957	171.836	173.045	F	94	8	8	treatment	AVANTO	735035	728515	1	0.71	0.72	0.968	1.028	5.098	5.34	4.347	4.413	3.431	3.572	0	0	1.721	1.884	7.42	7.571	18.173	19.255	0.452	0.477	1.201	1.31	5.246	5.268	3.852	4.549	4.265	4.327	0
802	98-842-80203	483.626	483.657	640.622	645.998	196.124	200.984	1.36025	1.36838	164.994	165.636	F	113	9	3	treatment	AVANTO	735066	728567	1	0.547	0.581	1.002	1.105	5.012	5.028	3.554	3.645	3.851	3.949	0	0	1.854	1.896	8.26	8.333	22.258	22.306	0.488	0.52	1.303	1.352	5.156	5.344	3.837	3.92	3.821	3.823	0
803	98-843-80206	527.066	529.377	762.233	765.269	203.226	208.015	1.2498	1.2602	179.356	186.441	F	124	1	8	treatment	AVANTO	735068	730855	0	0.492	0.503	1.35	1.401	5.387	5.451	3.679	3.721	2.983	3.021	0	0	2.084	2.151	8.281	8.363	23.939	24.341	0.418	0.442	1.263	1.315	5.013	5.106	3.736	3.759	3.797	3.856	0
804	98-844-80209	469.038	471.261	775.928	794.238	154.295	161.936	1.40053	1.40222	178.924	184.898	F	91	6	7	treatment	AVANTO	735080	730495	0	0.576	0.702	0.791	0.792	4.737	4.896	4.086	4.118	3.609	3.793	0	0	1.7	1.784	8.364	8.366	19.7	20.364	0.487	0.618	0.929	1.079	4.828	4.935	4.321	4.365	4.266	4.268	0
805	98-845-80212	434.393	436.2	649.821	665.295	195.018	203.601	1.56556	1.58168	153.207	153.418	F	103	7	4	treatment	AVANTO	735055	728774	0	0.486	0.489	0.807	0.882	4.722	4.745	3.67	3.736	4.067	4.1	0	0	1.341	1.619	7.524	7.581	18.489	19.061	0.44	0.467	1.209	1.292	4.74	4.912	3.844	3.892	3.897	3.956	0
806	98-847-80218	396.6	403.379	616.572	653.269	215.249	255.219	1.54876	1.55306	151.76	158.064	F	94	7	9	treatment	AVANTO	735039	730413	0	0.443	0.454	1.17	1.225	4.462	4.577	3.417	3.654	3.528	3.692	0	0	1.602	1.693	6.68	6.689	18.864	19.697	0.45	0.483	1.31	1.485	4.948	5.076	3.699	3.736	3.633	3.794	0
808	98-850-80227	425.009	426.922	595.277	600.761	179.772	184.132	1.53214	1.53364	148.74	152.011	F	97	7	6	treatment	AVANTO	735075	728397	1	0.556	0.577	1.437	1.536	4.945	4.948	3.073	3.111	3.657	3.671	0	0	1.516	1.518	7.958	8.154	18.154	18.628	0.432	0.48	1.375	1.391	4.904	4.909	3.321	3.457	3.649	3.705	0
[truncated: 164 more columns]
